# Supplementary material for: Novel mycoplasma nucleomodulin MbovP475 decreased cell viability by regulating expression of CRYAB and MCF2L2
Source: Virulence. 2022 Sep 19;13(1):1590–613. doi: 10.1080/21505594.2022.2117762 (PMC9487752; doi:10.1080/21505594.2022.2117762)
Supplement: Supplemental Material [file KVIR_A_2117762_SM4774.zip]

Archive with 13 entries (12 files):
- supplementary/
- supplementary/Fig.S1.tif
- supplementary/Fig.S2.tif
- supplementary/Fig.S3.tif
- supplementary/Fig.S4.tif
- supplementary/Fig.S5.tif
- supplementary/Fig.S6.tif
- supplementary/Fig.S7.tif
- supplementary/Fig.S8.tif
- supplementary/Fig.S9.tif
- supplementary/Supplementary Data 1.xlsx
- supplementary/Supplementary Data 2.xlsx
- supplementary/Supplementary Figures and Supplementary Table.docx
