# Supplementary material for: Novel mycoplasma nucleomodulin MbovP475 decreased cell viability by regulating expression of CRYAB and MCF2L2
Source: Virulence. 2022 Sep 19;13(1):1590–613. doi: 10.1080/21505594.2022.2117762 (PMC9487752; doi:10.1080/21505594.2022.2117762)
Supplement: Supplemental Material [file KVIR_A_2117762_SM4774.zip › supplementary/Supplementary Data 1.xlsx]

## Sheet: Sheet1
The summit overview of MbovP475-binding peaks
Chromosome	PeakStart	PeakEnd	PeakName	-LOG10(qvalue)	Distance	GeneStart	GeneEnd	ClosestTSS_ID	ClosestTSS_Symbol	ClosestTSS_Strand	Count_Overlaped_Genes	Downstream_FW_Gene	Downstream_FW_Symbol	Downstream_FW_Distance	Downstream_REV_Gene	Downstream_REV_Symbol	Downstream_REV_Distance	Overlap_Gene	Overlap_Symbol	Overlap_Begin	Overlap_Center	Overlap_End	ClosestTSS_GO	Downstream_FW_GO	Downstream_REV_GO	Overlap_GO
15	53938093	53938094	IP_peak_693	3.20086	30887	53907206	53922643	ENSBTAG00000009830	PLEKHB1	+	1	ENSBTAG00000008347	MRPL48	127372	ENSBTAG00000042782		219119	ENSBTAG00000000025	-	UTR3	UTR3	UTR3	GO:0016021::integral component of membrane;GO:0045595::regulation of cell differentiation	GO:0005739::mitochondrion;GO:0005743::mitochondrial inner membrane;GO:0005761::mitochondrial ribosome;GO:0005762::mitochondrial large ribosomal subunit;GO:0005840::ribosome;GO:0030529::ribonucleoprotein complex;GO:0070124::mitochondrial translational initiation;GO:0070125::mitochondrial translational elongation	.	GO:0003924::GTPase activity;GO:0005525::GTP binding;GO:0005794::Golgi apparatus;GO:0005829::cytosol;GO:0006890::retrograde vesicle-mediated transport, Golgi to ER;GO:0006891::intra-Golgi vesicle-mediated transport;GO:0042147::retrograde transport, endosome to Golgi
11	56969155	56969156	IP_peak_328	7.99793	121	56969034	56969285	ENSBTAG00000000168	-	+	1	ENSBTAG00000028628		273598	ENSBTAG00000043050		105345	ENSBTAG00000000168	-	LastExon	LastExon	LastExon	.	.	.	.
19	5833398	5833399	IP_peak_858	3.90839	6725	5819716	5840124	ENSBTAG00000000205	MMD	-	1	ENSBTAG00000042227		465539	ENSBTAG00000007443		189204	ENSBTAG00000000205	MMD	Intron3	Intron3	Intron3	GO:0004672::protein kinase activity;GO:0005794::Golgi apparatus;GO:0006468::protein phosphorylation;GO:0016020::membrane;GO:0016021::integral component of membrane;GO:0019835::cytolysis;GO:0032880::regulation of protein localization;GO:0045666::positive regulation of neuron differentiation;GO:0045860::positive regulation of protein kinase activity	.	.	GO:0004672::protein kinase activity;GO:0005794::Golgi apparatus;GO:0006468::protein phosphorylation;GO:0016020::membrane;GO:0016021::integral component of membrane;GO:0019835::cytolysis;GO:0032880::regulation of protein localization;GO:0045666::positive regulation of neuron differentiation;GO:0045860::positive regulation of protein kinase activity
10	54033886	54033887	IP_peak_240	3.90839	74974	53958912	54043420	ENSBTAG00000000271	MNS1	+	1	ENSBTAG00000000565	RFX7	247729	ENSBTAG00000039235		540299	ENSBTAG00000000271	MNS1	Intron8	Intron8	Intron8	.	.	.	.
13	12389044	12389045	IP_peak_445	4.07966	25378	12363666	12452723	ENSBTAG00000000288	UPF2	+	1	ENSBTAG00000044851		26309	ENSBTAG00000000291	DHTKD1	49934	ENSBTAG00000000288	UPF2	Intron7	Intron7	Intron7	GO:0000184::nuclear-transcribed mRNA catabolic process, nonsense-mediated decay;GO:0000932::cytoplasmic mRNA processing body;GO:0001889::liver development;GO:0003723::RNA binding;GO:0005634::nucleus;GO:0005737::cytoplasm;GO:0005829::cytosol;GO:0005844::polysome;GO:0031100::organ regeneration;GO:0035145::exon-exon junction complex;GO:0042162::telomeric DNA binding	.	GO:0002244::hematopoietic progenitor cell differentiation;GO:0004591::oxoglutarate dehydrogenase (succinyl-transferring) activity;GO:0005739::mitochondrion;GO:0006091::generation of precursor metabolites and energy;GO:0006099::tricarboxylic acid cycle;GO:0008152::metabolic process;GO:0016624::oxidoreductase activity, acting on the aldehyde or oxo group of donors, disulfide as acceptor;GO:0030976:…	GO:0000184::nuclear-transcribed mRNA catabolic process, nonsense-mediated decay;GO:0000932::cytoplasmic mRNA processing body;GO:0001889::liver development;GO:0003723::RNA binding;GO:0005634::nucleus;GO:0005737::cytoplasm;GO:0005829::cytosol;GO:0005844::polysome;GO:0031100::organ regeneration;GO:0035145::exon-exon junction complex;GO:0042162::telomeric DNA binding
13	64372785	64372786	IP_peak_491	18.4988	207	64372559	64372993	ENSBTAG00000046623	-	-	2	ENSBTAG00000006134	DYNLRB1	93412	ENSBTAG00000018101	AHCY	98511	ENSBTAG00000000308	ITCH	Intron2	Intron2	Intron2	.	.	.	.
X	128528549	128528550	IP_peak_2517	3.88383	-4026	128524420	128524523	ENSBTAG00000043405		-	1	ENSBTAG00000015204	SMPX	243404	ENSBTAG00000043405		4026	ENSBTAG00000000419	PHEX	Intron1	Intron1	Intron1	.	GO:0005634::nucleus;GO:0005737::cytoplasm;GO:0005927::muscle tendon junction;GO:0006941::striated muscle contraction;GO:0031430::M band;GO:0043034::costamere;GO:0043292::contractile fiber	.	GO:0004222::metalloendopeptidase activity;GO:0005783::endoplasmic reticulum;GO:0005794::Golgi apparatus;GO:0006508::proteolysis;GO:0008237::metallopeptidase activity;GO:0016020::membrane;GO:0016021::integral component of membrane;GO:0019637::organophosphate metabolic process;GO:0030282::bone mineralization;GO:0048471::perinuclear region of cytoplasm
21	55609937	55609938	IP_peak_1134	6.20515	400	55609537	55610119	ENSBTAG00000000425	-	+	1	ENSBTAG00000014476	ADAL	836	ENSBTAG00000014472	LCMT2	6950	ENSBTAG00000000425	-	LastExon	LastExon	LastExon	.	GO:0019239::deaminase activity	.	.
15	22570117	22570118	IP_peak_676	6.95301	138	22566929	22570256	ENSBTAG00000000434	CRYAB	-	1	ENSBTAG00000000440	-	1127	ENSBTAG00000004949	FDXACB1	22474	ENSBTAG00000000434	CRYAB	Exon1	Exon1	Exon1	GO:0001666::response to hypoxia;GO:0002088::lens development in camera-type eye;GO:0005212::structural constituent of eye lens;GO:0005634::nucleus;GO:0005737::cytoplasm;GO:0005739::mitochondrion;GO:0005829::cytosol;GO:0005886::plasma membrane;GO:0007021::tubulin complex assembly;GO:0007517::muscle organ development;GO:0010629::negative regulation of gene expression;GO:0010941::regulation of cell …	GO:0007525::somatic muscle development	GO:0004826::phenylalanine-tRNA ligase activity;GO:0006432::phenylalanyl-tRNA aminoacylation;GO:0009328::phenylalanine-tRNA ligase complex	GO:0001666::response to hypoxia;GO:0002088::lens development in camera-type eye;GO:0005212::structural constituent of eye lens;GO:0005634::nucleus;GO:0005737::cytoplasm;GO:0005739::mitochondrion;GO:0005829::cytosol;GO:0005886::plasma membrane;GO:0007021::tubulin complex assembly;GO:0007517::muscle organ development;GO:0010629::negative regulation of gene expression;GO:0010941::regulation of cell …
15	22567100	22567101	IP_peak_675	26.8615	3155	22566929	22570256	ENSBTAG00000000434	CRYAB	-	1	ENSBTAG00000000440	-	4144	ENSBTAG00000004949	FDXACB1	19457	ENSBTAG00000000434	CRYAB	LastExon	LastExon	LastExon	GO:0001666::response to hypoxia;GO:0002088::lens development in camera-type eye;GO:0005212::structural constituent of eye lens;GO:0005634::nucleus;GO:0005737::cytoplasm;GO:0005739::mitochondrion;GO:0005829::cytosol;GO:0005886::plasma membrane;GO:0007021::tubulin complex assembly;GO:0007517::muscle organ development;GO:0010629::negative regulation of gene expression;GO:0010941::regulation of cell …	GO:0007525::somatic muscle development	GO:0004826::phenylalanine-tRNA ligase activity;GO:0006432::phenylalanyl-tRNA aminoacylation;GO:0009328::phenylalanine-tRNA ligase complex	GO:0001666::response to hypoxia;GO:0002088::lens development in camera-type eye;GO:0005212::structural constituent of eye lens;GO:0005634::nucleus;GO:0005737::cytoplasm;GO:0005739::mitochondrion;GO:0005829::cytosol;GO:0005886::plasma membrane;GO:0007021::tubulin complex assembly;GO:0007517::muscle organ development;GO:0010629::negative regulation of gene expression;GO:0010941::regulation of cell …
7	70850231	70850232	IP_peak_1861	5.02393	9111	70824035	70859343	ENSBTAG00000000495	-	-	1	ENSBTAG00000000306	ITK	60930	ENSBTAG00000036102	-	136253	ENSBTAG00000000495	-	Intron1	Intron1	Intron1	.	.	.	.
19	13526294	13526295	IP_peak_868b	6.17367	862	13525432	13526742	ENSBTAG00000000560	-	+	1	ENSBTAG00000033562	LHX1	85309	ENSBTAG00000012675	MYO19	335407	ENSBTAG00000000560	-	LastExon	LastExon	LastExon	.	GO:0001655::urogenital system development;GO:0001656::metanephros development;GO:0001657::ureteric bud development;GO:0001658::branching involved in ureteric bud morphogenesis;GO:0001702::gastrulation with mouth forming second;GO:0001705::ectoderm formation;GO:0001706::endoderm formation;GO:0001822::kidney development;GO:0001823::mesonephros development;GO:0003677::DNA binding;GO:0003700::sequenc…	GO:0000166::nucleotide binding;GO:0003774::motor activity;GO:0003779::actin binding;GO:0005524::ATP binding;GO:0005739::mitochondrion;GO:0005741::mitochondrial outer membrane;GO:0016459::myosin complex;GO:0016887::ATPase activity;GO:0032027::myosin light chain binding;GO:0032465::regulation of cytokinesis;GO:0060002::plus-end directed microfilament motor activity;GO:0090140::regulation of mitocho…	.
19	13525628	13525629	IP_peak_868a	4.33257	196	13525432	13526742	ENSBTAG00000000560	-	+	1	ENSBTAG00000033562	LHX1	85975	ENSBTAG00000012675	MYO19	334741	ENSBTAG00000000560	-	LastExon	LastExon	LastExon	.	GO:0001655::urogenital system development;GO:0001656::metanephros development;GO:0001657::ureteric bud development;GO:0001658::branching involved in ureteric bud morphogenesis;GO:0001702::gastrulation with mouth forming second;GO:0001705::ectoderm formation;GO:0001706::endoderm formation;GO:0001822::kidney development;GO:0001823::mesonephros development;GO:0003677::DNA binding;GO:0003700::sequenc…	GO:0000166::nucleotide binding;GO:0003774::motor activity;GO:0003779::actin binding;GO:0005524::ATP binding;GO:0005739::mitochondrion;GO:0005741::mitochondrial outer membrane;GO:0016459::myosin complex;GO:0016887::ATPase activity;GO:0032027::myosin light chain binding;GO:0032465::regulation of cytokinesis;GO:0060002::plus-end directed microfilament motor activity;GO:0090140::regulation of mitocho…	.
28	13615832	13615833	IP_peak_1356	5.02393	-35215	13651048	13678154	ENSBTAG00000005165	CSGALNACT2	+	1	ENSBTAG00000005165	CSGALNACT2	35215	ENSBTAG00000003739		204165	ENSBTAG00000000570	RET	LastExon	LastExon	LastExon	GO:0005794::Golgi apparatus;GO:0008376::acetylgalactosaminyltransferase activity;GO:0016020::membrane;GO:0016740::transferase activity;GO:0030166::proteoglycan biosynthetic process;GO:0032580::Golgi cisterna membrane;GO:0050650::chondroitin sulfate proteoglycan biosynthetic process;GO:0050651::dermatan sulfate proteoglycan biosynthetic process	GO:0005794::Golgi apparatus;GO:0008376::acetylgalactosaminyltransferase activity;GO:0016020::membrane;GO:0016740::transferase activity;GO:0030166::proteoglycan biosynthetic process;GO:0032580::Golgi cisterna membrane;GO:0050650::chondroitin sulfate proteoglycan biosynthetic process;GO:0050651::dermatan sulfate proteoglycan biosynthetic process	.	GO:0000165::MAPK cascade;GO:0000166::nucleotide binding;GO:0001657::ureteric bud development;GO:0001755::neural crest cell migration;GO:0001838::embryonic epithelial tube formation;GO:0004672::protein kinase activity;GO:0004713::protein tyrosine kinase activity;GO:0004714::transmembrane receptor protein tyrosine kinase activity;GO:0005509::calcium ion binding;GO:0005524::ATP binding;GO:0005829::c…
1	54654626	54654627	IP_peak_69	7.73977	168	54654216	54654795	ENSBTAG00000000609		-	1	ENSBTAG00000042390		982348	ENSBTAG00000022275	-	4376	ENSBTAG00000000609		Exon1	Exon1	Exon1	.	.	.	.
8	76663572	76663573	IP_peak_2003	3.90839	16260	76679783	76679833	ENSBTAG00000045166		-	1	ENSBTAG00000000320	UBAP1	300691	ENSBTAG00000003323	NOL6	110911	ENSBTAG00000000693	UBE2R2	UTR3	UTR3	UTR3	.	GO:0000813::ESCRT I complex;GO:0005737::cytoplasm;GO:0005794::Golgi apparatus;GO:0005829::cytosol;GO:0005886::plasma membrane;GO:0043130::ubiquitin binding;GO:0043162::ubiquitin-dependent protein catabolic process via the multivesicular body sorting pathway	GO:0000794::condensed nuclear chromosome;GO:0003723::RNA binding;GO:0005634::nucleus;GO:0005730::nucleolus;GO:0005739::mitochondrion;GO:0006364::rRNA processing;GO:0006409::tRNA export from nucleus;GO:0032040::small-subunit processome;GO:0032545::CURI complex;GO:0034456::UTP-C complex	GO:0000166::nucleotide binding;GO:0004842::ubiquitin-protein transferase activity;GO:0005524::ATP binding;GO:0005737::cytoplasm;GO:0006513::protein monoubiquitination;GO:0031625::ubiquitin protein ligase binding;GO:0043161::proteasome-mediated ubiquitin-dependent protein catabolic process;GO:0061630::ubiquitin protein ligase activity;GO:0061631::ubiquitin conjugating enzyme activity;GO:0070936::p…
8	112084435	112084436	IP_peak_2045	6.99214	5203	112057391	112089639	ENSBTAG00000000712	FBXW2	-	1	ENSBTAG00000038486	-	8069	ENSBTAG00000013706	MEGF9	89165	ENSBTAG00000000712	FBXW2	Intron2	Intron2	Intron2	.	GO:0000139::Golgi membrane;GO:0005794::Golgi apparatus;GO:0006486::protein glycosylation;GO:0008378::galactosyltransferase activity;GO:0016020::membrane;GO:0016021::integral component of membrane;GO:0016740::transferase activity;GO:0016757::transferase activity, transferring glycosyl groups	GO:0005604::basement membrane;GO:0016020::membrane;GO:0016021::integral component of membrane	.
8	112061730	112061731	IP_peak_2044	5.02393	27908	112057391	112089639	ENSBTAG00000000712	FBXW2	-	1	ENSBTAG00000038486	-	30774	ENSBTAG00000013706	MEGF9	66460	ENSBTAG00000000712	FBXW2	LastIntron	LastIntron	LastIntron	.	GO:0000139::Golgi membrane;GO:0005794::Golgi apparatus;GO:0006486::protein glycosylation;GO:0008378::galactosyltransferase activity;GO:0016020::membrane;GO:0016021::integral component of membrane;GO:0016740::transferase activity;GO:0016757::transferase activity, transferring glycosyl groups	GO:0005604::basement membrane;GO:0016020::membrane;GO:0016021::integral component of membrane	.
23	17872774	17872775	IP_peak_1197	2.9599	5231	17867543	17873174	ENSBTAG00000000778	HSP90AB1	+	1	ENSBTAG00000013711		21006	ENSBTAG00000013722	AARS2	195971	ENSBTAG00000000778	HSP90AB1	Exon12	Exon12	Exon12	GO:0001890::placenta development;GO:0003723::RNA binding;GO:0003725::double-stranded RNA binding;GO:0005524::ATP binding;GO:0005576::extracellular region;GO:0005622::intracellular;GO:0005634::nucleus;GO:0005737::cytoplasm;GO:0005739::mitochondrion;GO:0005829::cytosol;GO:0006457::protein folding;GO:0006950::response to stress;GO:0007004::telomere maintenance via telomerase;GO:0008180::COP9 signalo…	GO:0016020::membrane;GO:0016021::integral component of membrane	GO:0000049::tRNA binding;GO:0000166::nucleotide binding;GO:0003676::nucleic acid binding;GO:0003723::RNA binding;GO:0004812::aminoacyl-tRNA ligase activity;GO:0004813::alanine-tRNA ligase activity;GO:0005524::ATP binding;GO:0005737::cytoplasm;GO:0005739::mitochondrion;GO:0006400::tRNA modification;GO:0006412::translation;GO:0006419::alanyl-tRNA aminoacylation;GO:0008270::zinc ion binding;GO:00165…	GO:0001890::placenta development;GO:0003723::RNA binding;GO:0003725::double-stranded RNA binding;GO:0005524::ATP binding;GO:0005576::extracellular region;GO:0005622::intracellular;GO:0005634::nucleus;GO:0005737::cytoplasm;GO:0005739::mitochondrion;GO:0005829::cytosol;GO:0006457::protein folding;GO:0006950::response to stress;GO:0007004::telomere maintenance via telomerase;GO:0008180::COP9 signalo…
23	17870456	17870457	IP_peak_1196	5.94877	2913	17867543	17873174	ENSBTAG00000000778	HSP90AB1	+	1	ENSBTAG00000013711		23324	ENSBTAG00000013722	AARS2	193653	ENSBTAG00000000778	HSP90AB1	Exon6	Exon6	Exon6	GO:0001890::placenta development;GO:0003723::RNA binding;GO:0003725::double-stranded RNA binding;GO:0005524::ATP binding;GO:0005576::extracellular region;GO:0005622::intracellular;GO:0005634::nucleus;GO:0005737::cytoplasm;GO:0005739::mitochondrion;GO:0005829::cytosol;GO:0006457::protein folding;GO:0006950::response to stress;GO:0007004::telomere maintenance via telomerase;GO:0008180::COP9 signalo…	GO:0016020::membrane;GO:0016021::integral component of membrane	GO:0000049::tRNA binding;GO:0000166::nucleotide binding;GO:0003676::nucleic acid binding;GO:0003723::RNA binding;GO:0004812::aminoacyl-tRNA ligase activity;GO:0004813::alanine-tRNA ligase activity;GO:0005524::ATP binding;GO:0005737::cytoplasm;GO:0005739::mitochondrion;GO:0006400::tRNA modification;GO:0006412::translation;GO:0006419::alanyl-tRNA aminoacylation;GO:0008270::zinc ion binding;GO:00165…	GO:0001890::placenta development;GO:0003723::RNA binding;GO:0003725::double-stranded RNA binding;GO:0005524::ATP binding;GO:0005576::extracellular region;GO:0005622::intracellular;GO:0005634::nucleus;GO:0005737::cytoplasm;GO:0005739::mitochondrion;GO:0005829::cytosol;GO:0006457::protein folding;GO:0006950::response to stress;GO:0007004::telomere maintenance via telomerase;GO:0008180::COP9 signalo…
3	41488528	41488529	IP_peak_1469	3.90839	67619	41420909	41642403	ENSBTAG00000000845	OLFM3	+	1	ENSBTAG00000019029	DPH5	920085	ENSBTAG00000019091	RNPC3	1463128	ENSBTAG00000000845	OLFM3	Intron1	Intron1	Intron1	GO:0005615::extracellular space;GO:0005794::Golgi apparatus;GO:0032281::alpha-amino-3-hydroxy-5-methyl-4-isoxazolepropionic acid selective glutamate receptor complex	GO:0004164::diphthine synthase activity;GO:0008152::metabolic process;GO:0008168::methyltransferase activity;GO:0016740::transferase activity;GO:0017183::peptidyl-diphthamide biosynthetic process from peptidyl-histidine;GO:0032259::methylation	GO:0003676::nucleic acid binding;GO:0003723::RNA binding;GO:0005634::nucleus;GO:0005654::nucleoplasm;GO:0005689::U12-type spliceosomal complex	GO:0005615::extracellular space;GO:0005794::Golgi apparatus;GO:0032281::alpha-amino-3-hydroxy-5-methyl-4-isoxazolepropionic acid selective glutamate receptor complex
3	53727578	53727579	IP_peak_1485	5.02393	83122	53717832	53810701	ENSBTAG00000000900	LRRC8C	-	1	ENSBTAG00000014857	-	304333	ENSBTAG00000020958	LRRC8D	120862	ENSBTAG00000000900	LRRC8C	LastIntron	LastIntron	LastIntron	GO:0005225::volume-sensitive anion channel activity;GO:0005737::cytoplasm;GO:0005783::endoplasmic reticulum;GO:0005789::endoplasmic reticulum membrane;GO:0005886::plasma membrane;GO:0005887::integral component of plasma membrane;GO:0006810::transport;GO:0006811::ion transport;GO:0007165::signal transduction;GO:0016020::membrane;GO:0016021::integral component of membrane;GO:0034702::ion channel co…	GO:0000166::nucleotide binding;GO:0003924::GTPase activity;GO:0005525::GTP binding	GO:0005225::volume-sensitive anion channel activity;GO:0005737::cytoplasm;GO:0005886::plasma membrane;GO:0005887::integral component of plasma membrane;GO:0007165::signal transduction;GO:0016020::membrane;GO:0016021::integral component of membrane;GO:0034702::ion channel complex;GO:0044070::regulation of anion transport;GO:0098656::anion transmembrane transport	GO:0005225::volume-sensitive anion channel activity;GO:0005737::cytoplasm;GO:0005783::endoplasmic reticulum;GO:0005789::endoplasmic reticulum membrane;GO:0005886::plasma membrane;GO:0005887::integral component of plasma membrane;GO:0006810::transport;GO:0006811::ion transport;GO:0007165::signal transduction;GO:0016020::membrane;GO:0016021::integral component of membrane;GO:0034702::ion channel co…
13	10424647	10424648	IP_peak_441	4.07966	94691	10238640	10519339	ENSBTAG00000000939	KIF16B	-	1	ENSBTAG00000032609		110906	ENSBTAG00000003319	FLRT3	2377648	ENSBTAG00000000939	KIF16B	Intron13	Intron13	Intron13	GO:0000166::nucleotide binding;GO:0001704::formation of primary germ layer;GO:0001919::regulation of receptor recycling;GO:0003774::motor activity;GO:0003777::microtubule motor activity;GO:0005524::ATP binding;GO:0005547::phosphatidylinositol-3,4,5-trisphosphate binding;GO:0005768::endosome;GO:0005769::early endosome;GO:0005829::cytosol;GO:0005871::kinesin complex;GO:0006895::Golgi to endosome tr…	.	GO:0003345::proepicardium cell migration involved in pericardium morphogenesis;GO:0004860::protein kinase inhibitor activity;GO:0005104::fibroblast growth factor receptor binding;GO:0005615::extracellular space;GO:0005737::cytoplasm;GO:0005887::integral component of plasma membrane;GO:0005911::cell-cell junction;GO:0005925::focal adhesion;GO:0006469::negative regulation of protein kinase activity…	GO:0000166::nucleotide binding;GO:0001704::formation of primary germ layer;GO:0001919::regulation of receptor recycling;GO:0003774::motor activity;GO:0003777::microtubule motor activity;GO:0005524::ATP binding;GO:0005547::phosphatidylinositol-3,4,5-trisphosphate binding;GO:0005768::endosome;GO:0005769::early endosome;GO:0005829::cytosol;GO:0005871::kinesin complex;GO:0006895::Golgi to endosome tr…
X	60613714	60613715	IP_peak_2392	2.43654	12571	60601143	60666792	ENSBTAG00000000955	RBM41	+	1	ENSBTAG00000021968	-	164234	ENSBTAG00000003321	PIH1D3	124483	ENSBTAG00000000955	RBM41	Intron3	Intron3	Intron3	GO:0000398::mRNA splicing, via spliceosome;GO:0003676::nucleic acid binding;GO:0003723::RNA binding;GO:0005689::U12-type spliceosomal complex;GO:0030626::U12 snRNA binding;GO:0032502::developmental process;GO:0097157::pre-mRNA intronic binding	GO:0005622::intracellular	GO:0003341::cilium movement;GO:0030317::sperm motility;GO:0070286::axonemal dynein complex assembly	GO:0000398::mRNA splicing, via spliceosome;GO:0003676::nucleic acid binding;GO:0003723::RNA binding;GO:0005689::U12-type spliceosomal complex;GO:0030626::U12 snRNA binding;GO:0032502::developmental process;GO:0097157::pre-mRNA intronic binding
14	79703190	79703191	IP_peak_589	3.22608	30564	79694162	79733755	ENSBTAG00000001000	CA13	-	1	ENSBTAG00000032227		50719	ENSBTAG00000015214	CA3	286703	ENSBTAG00000001000	CA13	LastIntron	LastIntron	LastIntron	.	.	.	.
29	20452511	20452512	IP_peak_1402	3.26657	53008	20399503	20399769	ENSBTAG00000045374		+	1	ENSBTAG00000000853		460851	ENSBTAG00000045051		120049	ENSBTAG00000001043	LUZP2	Intron3	Intron3	Intron3	.	.	.	.
29	20363844	20363845	IP_peak_1401	2.65492	-31382	20332364	20332462	ENSBTAG00000045051		-	1	ENSBTAG00000045374		35658	ENSBTAG00000045051		31382	ENSBTAG00000001043	LUZP2	Intron5	Intron5	Intron5	.	.	.	.
5	39642752	39642753	IP_peak_1624a	3.22608	1030	39642691	39643783	ENSBTAG00000001079		-	1	ENSBTAG00000043962	SLC2A13	1419899	ENSBTAG00000008595		1070851	ENSBTAG00000001079		LastExon	LastExon	LastExon	.	GO:0005215::transporter activity;GO:0005351::sugar:proton symporter activity;GO:0005355::glucose transmembrane transporter activity;GO:0006810::transport;GO:0015992::proton transport;GO:0016020::membrane;GO:0016021::integral component of membrane;GO:0022857::transmembrane transporter activity;GO:0022891::substrate-specific transmembrane transporter activity;GO:0035428::hexose transmembrane transp…	.	.
5	39643410	39643411	IP_peak_1624b	5.94877	372	39642691	39643783	ENSBTAG00000001079		-	1	ENSBTAG00000043962	SLC2A13	1419241	ENSBTAG00000008595		1071509	ENSBTAG00000001079		Exon1	Exon1	Exon1	.	GO:0005215::transporter activity;GO:0005351::sugar:proton symporter activity;GO:0005355::glucose transmembrane transporter activity;GO:0006810::transport;GO:0015992::proton transport;GO:0016020::membrane;GO:0016021::integral component of membrane;GO:0022857::transmembrane transporter activity;GO:0022891::substrate-specific transmembrane transporter activity;GO:0035428::hexose transmembrane transp…	.	.
2	18404897	18404898	IP_peak_925	2.86999	5634	18382408	18410532	ENSBTAG00000001098	PLEKHA3	-	1	ENSBTAG00000001097	FKBP7	8986	ENSBTAG00000046904		1019067	ENSBTAG00000001098	PLEKHA3	Intron1	Intron1	Intron1	GO:0005794::Golgi apparatus;GO:0070273::phosphatidylinositol-4-phosphate binding	GO:0000413::protein peptidyl-prolyl isomerization;GO:0003755::peptidyl-prolyl cis-trans isomerase activity;GO:0005509::calcium ion binding;GO:0005528::FK506 binding;GO:0005737::cytoplasm;GO:0005783::endoplasmic reticulum;GO:0016853::isomerase activity;GO:0061077::chaperone-mediated protein folding	.	GO:0005794::Golgi apparatus;GO:0070273::phosphatidylinositol-4-phosphate binding
2	52689698	52689699	IP_peak_959	3.90839	105364	52584334	52897314	ENSBTAG00000001132	GTDC1	+	1	ENSBTAG00000047778		1426806	ENSBTAG00000012376	-	2953299	ENSBTAG00000001132	GTDC1	Intron3	Intron3	Intron3	.	.	.	.
27	38039565	38039566	IP_peak_1340	2.86999	44575	38028400	38084141	ENSBTAG00000001186	SH2D4A	-	1	ENSBTAG00000045359		69860	ENSBTAG00000025003	INTS10	518431	ENSBTAG00000001186	SH2D4A	Intron7	Intron7	Intron7	GO:0005737::cytoplasm;GO:0005829::cytosol;GO:0010923::negative regulation of phosphatase activity;GO:0019902::phosphatase binding	.	GO:0005634::nucleus;GO:0016180::snRNA processing;GO:0032039::integrator complex	GO:0005737::cytoplasm;GO:0005829::cytosol;GO:0010923::negative regulation of phosphatase activity;GO:0019902::phosphatase binding
1	107403105	107403106	IP_peak_147	2.43654	172980	107241227	107576086	ENSBTAG00000001274	PPM1L	-	1	ENSBTAG00000017416	KPNA4	371247	ENSBTAG00000016228	NMD3	393412	ENSBTAG00000001274	PPM1L	Intron1	Intron1	Intron1	GO:0000165::MAPK cascade;GO:0003824::catalytic activity;GO:0004721::phosphoprotein phosphatase activity;GO:0004722::protein serine/threonine phosphatase activity;GO:0005622::intracellular;GO:0006470::protein dephosphorylation;GO:0007178::transmembrane receptor protein serine/threonine kinase signaling pathway;GO:0016020::membrane;GO:0016021::integral component of membrane;GO:0016787::hydrolase ac…	GO:0005634::nucleus;GO:0005643::nuclear pore;GO:0005654::nucleoplasm;GO:0005737::cytoplasm;GO:0005829::cytosol;GO:0006606::protein import into nucleus;GO:0006607::NLS-bearing protein import into nucleus;GO:0006810::transport;GO:0008139::nuclear localization sequence binding;GO:0008565::protein transporter activity;GO:0015031::protein transport;GO:0042542::response to hydrogen peroxide;GO:0070062:…	GO:0000055::ribosomal large subunit export from nucleus;GO:0005634::nucleus;GO:0005730::nucleolus;GO:0005737::cytoplasm;GO:0006810::transport;GO:0015031::protein transport;GO:0043023::ribosomal large subunit binding	GO:0000165::MAPK cascade;GO:0003824::catalytic activity;GO:0004721::phosphoprotein phosphatase activity;GO:0004722::protein serine/threonine phosphatase activity;GO:0005622::intracellular;GO:0006470::protein dephosphorylation;GO:0007178::transmembrane receptor protein serine/threonine kinase signaling pathway;GO:0016020::membrane;GO:0016021::integral component of membrane;GO:0016787::hydrolase ac…
26	10620322	10620323	IP_peak_1281	5.02393	22749	10597573	10650140	ENSBTAG00000001298	STAMBPL1	+	1	ENSBTAG00000037328		32481	ENSBTAG00000013368	ANKRD22	50231	ENSBTAG00000001298	STAMBPL1	Intron1	Intron1	Intron1	GO:0016020::membrane	.	GO:0016020::membrane;GO:0016021::integral component of membrane	GO:0016020::membrane
X	57745234	57745235	IP_peak_2382	3.22608	10931	57744030	57756166	ENSBTAG00000001311	MORF4L2	-	1	ENSBTAG00000006977	PLP1	119876	ENSBTAG00000046972		251441	ENSBTAG00000001311	MORF4L2	LastExon	LastExon	LastExon	GO:0005634::nucleus;GO:0005654::nucleoplasm;GO:0005730::nucleolus;GO:0005886::plasma membrane;GO:0006325::chromatin organization;GO:0006338::chromatin remodeling;GO:0006342::chromatin silencing;GO:0006351::transcription, DNA-templated;GO:0006355::regulation of transcription, DNA-templated;GO:0016569::covalent chromatin modification;GO:0016575::histone deacetylation;GO:0035267::NuA4 histone acetyl…	GO:0005886::plasma membrane;GO:0006954::inflammatory response;GO:0008366::axon ensheathment;GO:0010628::positive regulation of gene expression;GO:0014002::astrocyte development;GO:0016020::membrane;GO:0016021::integral component of membrane;GO:0021762::substantia nigra development;GO:0022010::central nervous system myelination;GO:0042552::myelination;GO:0042759::long-chain fatty acid biosynthetic…	.	GO:0005634::nucleus;GO:0005654::nucleoplasm;GO:0005730::nucleolus;GO:0005886::plasma membrane;GO:0006325::chromatin organization;GO:0006338::chromatin remodeling;GO:0006342::chromatin silencing;GO:0006351::transcription, DNA-templated;GO:0006355::regulation of transcription, DNA-templated;GO:0016569::covalent chromatin modification;GO:0016575::histone deacetylation;GO:0035267::NuA4 histone acetyl…
11	29999770	29999771	IP_peak_309	2.86999	31620	29968150	29989441	ENSBTAG00000001424	MSH6	+	1	ENSBTAG00000015151	FOXN2	534696	ENSBTAG00000017500	KCNK12	191458	ENSBTAG00000001425	FBXO11	Intron12	Intron12	Intron12	GO:0000166::nucleotide binding;GO:0000287::magnesium ion binding;GO:0000400::four-way junction DNA binding;GO:0000790::nuclear chromatin;GO:0003677::DNA binding;GO:0003682::chromatin binding;GO:0003684::damaged DNA binding;GO:0003690::double-stranded DNA binding;GO:0005524::ATP binding;GO:0005654::nucleoplasm;GO:0005794::Golgi apparatus;GO:0005829::cytosol;GO:0006281::DNA repair;GO:0006298::misma…	GO:0003677::DNA binding;GO:0003700::sequence-specific DNA binding transcription factor activity;GO:0005634::nucleus;GO:0006355::regulation of transcription, DNA-templated;GO:0030154::cell differentiation;GO:0035914::skeletal muscle cell differentiation;GO:0043231::intracellular membrane-bounded organelle;GO:0043565::sequence-specific DNA binding;GO:0045893::positive regulation of transcription, D…	GO:0005267::potassium channel activity;GO:0005887::integral component of plasma membrane;GO:0006810::transport;GO:0006811::ion transport;GO:0016020::membrane;GO:0016021::integral component of membrane;GO:0022841::potassium ion leak channel activity;GO:0030322::stabilization of membrane potential;GO:0071805::potassium ion transmembrane transport	GO:0000151::ubiquitin ligase complex;GO:0004842::ubiquitin-protein transferase activity;GO:0005634::nucleus;GO:0005730::nucleolus;GO:0005737::cytoplasm;GO:0005829::cytosol;GO:0006464::cellular protein modification process;GO:0007605::sensory perception of sound;GO:0016274::protein-arginine N-methyltransferase activity;GO:0016567::protein ubiquitination;GO:0035246::peptidyl-arginine N-methylation
X	110321965	110321966	IP_peak_2481	4.11963	48105	110273860	110273942	ENSBTAG00000030039		+	1	ENSBTAG00000045867	-	125722	ENSBTAG00000008966	-	133585	ENSBTAG00000001488	OTC	LastIntron	LastIntron	LastIntron	.	GO:0007601::visual perception;GO:0060271::cilium morphogenesis	GO:0005887::integral component of plasma membrane;GO:0007166::cell surface receptor signaling pathway;GO:0016020::membrane;GO:0016021::integral component of membrane	GO:0000050::urea cycle;GO:0004585::ornithine carbamoyltransferase activity;GO:0005739::mitochondrion;GO:0005743::mitochondrial inner membrane;GO:0006520::cellular amino acid metabolic process;GO:0006593::ornithine catabolic process;GO:0016597::amino acid binding;GO:0016740::transferase activity;GO:0016743::carboxyl- or carbamoyltransferase activity;GO:0019240::citrulline biosynthetic process;GO:0…
5	30824698	30824699	IP_peak_1616	5.931	3447	30821251	30825700	ENSBTAG00000001489	TUBA1A	+	1	ENSBTAG00000012244	TUBA1B	39830	ENSBTAG00000039992	-	88846	ENSBTAG00000001489	TUBA1A	LastExon	LastExon	LastExon	GO:0000166::nucleotide binding;GO:0003924::GTPase activity;GO:0005200::structural constituent of cytoskeleton;GO:0005525::GTP binding;GO:0005634::nucleus;GO:0005737::cytoplasm;GO:0005856::cytoskeleton;GO:0005874::microtubule;GO:0005881::cytoplasmic microtubule;GO:0007010::cytoskeleton organization;GO:0007017::microtubule-based process;GO:0015630::microtubule cytoskeleton;GO:0036464::cytoplasmic r…	GO:0000166::nucleotide binding;GO:0000226::microtubule cytoskeleton organization;GO:0003725::double-stranded RNA binding;GO:0003924::GTPase activity;GO:0005200::structural constituent of cytoskeleton;GO:0005525::GTP binding;GO:0005737::cytoplasm;GO:0005829::cytosol;GO:0005856::cytoskeleton;GO:0005874::microtubule;GO:0005881::cytoplasmic microtubule;GO:0007017::microtubule-based process;GO:0015630…	GO:0000166::nucleotide binding;GO:0003924::GTPase activity;GO:0005200::structural constituent of cytoskeleton;GO:0005525::GTP binding;GO:0005737::cytoplasm;GO:0005856::cytoskeleton;GO:0005874::microtubule;GO:0007010::cytoskeleton organization;GO:0007017::microtubule-based process	GO:0000166::nucleotide binding;GO:0003924::GTPase activity;GO:0005200::structural constituent of cytoskeleton;GO:0005525::GTP binding;GO:0005634::nucleus;GO:0005737::cytoplasm;GO:0005856::cytoskeleton;GO:0005874::microtubule;GO:0005881::cytoplasmic microtubule;GO:0007010::cytoskeleton organization;GO:0007017::microtubule-based process;GO:0015630::microtubule cytoskeleton;GO:0036464::cytoplasmic r…
5	25940300	25940301	IP_peak_1612	5.94877	3945	25939737	25944246	ENSBTAG00000001553	-	-	1	ENSBTAG00000006246	CBX5	4552	ENSBTAG00000005384	COPZ1	82606	ENSBTAG00000001553	-	UTR3	UTR3	UTR3	GO:0003676::nucleic acid binding;GO:0003723::RNA binding;GO:0005634::nucleus;GO:0005681::spliceosomal complex;GO:0005737::cytoplasm;GO:0006397::mRNA processing;GO:0006810::transport;GO:0008380::RNA splicing;GO:0030529::ribonucleoprotein complex;GO:0051028::mRNA transport;GO:1903936::NA	GO:0000118::histone deacetylase complex;GO:0000776::kinetochore;GO:0000784::nuclear chromosome, telomeric region;GO:0000792::heterochromatin;GO:0003682::chromatin binding;GO:0005634::nucleus;GO:0005720::nuclear heterochromatin;GO:0005721::pericentric heterochromatin;GO:0005730::nucleolus;GO:0010369::chromocenter;GO:0016605::PML body;GO:0017053::transcriptional repressor complex;GO:0030674::protei…	GO:0000139::Golgi membrane;GO:0003674::molecular_function;GO:0005737::cytoplasm;GO:0005794::Golgi apparatus;GO:0006810::transport;GO:0006886::intracellular protein transport;GO:0006890::retrograde vesicle-mediated transport, Golgi to ER;GO:0006891::intra-Golgi vesicle-mediated transport;GO:0015031::protein transport;GO:0016020::membrane;GO:0016192::vesicle-mediated transport;GO:0030117::membrane …	GO:0003676::nucleic acid binding;GO:0003723::RNA binding;GO:0005634::nucleus;GO:0005681::spliceosomal complex;GO:0005737::cytoplasm;GO:0006397::mRNA processing;GO:0006810::transport;GO:0008380::RNA splicing;GO:0030529::ribonucleoprotein complex;GO:0051028::mRNA transport;GO:1903936::NA
11	29425144	29425145	IP_peak_308b	7.44352	6907	29424996	29432052	ENSBTAG00000001575	-	-	1	ENSBTAG00000006474	EPCAM	200942	ENSBTAG00000003358	MCFD2	214773	ENSBTAG00000001575	-	UTR3	UTR3	UTR3	GO:0005509::calcium ion binding	GO:0001657::ureteric bud development;GO:0005886::plasma membrane;GO:0005923::tight junction;GO:0008284::positive regulation of cell proliferation;GO:0009986::cell surface;GO:0016020::membrane;GO:0016021::integral component of membrane;GO:0016323::basolateral plasma membrane;GO:0016324::apical plasma membrane;GO:0016328::lateral plasma membrane;GO:0023019::signal transduction involved in regulatio…	GO:0005509::calcium ion binding	GO:0005509::calcium ion binding
14	4118390	4118391	IP_peak_514	2.43654	33244	4085146	4168483	ENSBTAG00000001579	AGO2	+	1	ENSBTAG00000013955	TRAPPC9	111121	ENSBTAG00000006132	DENND3	324737	ENSBTAG00000001579	AGO2	Intron1	Intron1	Intron1	.	.	.	.
7	63816909	63816910	IP_peak_1850	7.425	821	63816088	63900637	ENSBTAG00000001692	NDST1	+	1	ENSBTAG00000045418		70002	ENSBTAG00000008570	-	37658	ENSBTAG00000001692	NDST1	Intron1	Intron1	Intron1	.	.	.	.
13	66281136	66281137	IP_peak_493	3.90839	-25123	66306260	66314230	ENSBTAG00000011473	-	+	1	ENSBTAG00000011473	-	25123	ENSBTAG00000005573	SCAND1	536036	ENSBTAG00000001741	DLGAP4	Intron8	Intron8	Intron8	.	.	.	.
4	94003204	94003205	IP_peak_1568a	6.9063	46588	93956616	94148560	ENSBTAG00000001754	AHCYL2	+	1	ENSBTAG00000007206	STRIP2	150499	ENSBTAG00000044868		202495	ENSBTAG00000001754	AHCYL2	Intron1	Intron1	Intron1	GO:0005515::protein binding;GO:0005737::cytoplasm;GO:0005783::endoplasmic reticulum;GO:0005829::cytosol;GO:0006730::one-carbon metabolic process;GO:0016787::hydrolase activity;GO:0033353::S-adenosylmethionine cycle;GO:0043005::neuron projection;GO:0043231::intracellular membrane-bounded organelle	GO:0005737::cytoplasm;GO:0005829::cytosol;GO:0007010::cytoskeleton organization;GO:0008360::regulation of cell shape;GO:0016477::cell migration	.	GO:0005515::protein binding;GO:0005737::cytoplasm;GO:0005783::endoplasmic reticulum;GO:0005829::cytosol;GO:0006730::one-carbon metabolic process;GO:0016787::hydrolase activity;GO:0033353::S-adenosylmethionine cycle;GO:0043005::neuron projection;GO:0043231::intracellular membrane-bounded organelle
4	94003510	94003511	IP_peak_1568b	6.6833	46894	93956616	94148560	ENSBTAG00000001754	AHCYL2	+	1	ENSBTAG00000007206	STRIP2	150193	ENSBTAG00000044868		202801	ENSBTAG00000001754	AHCYL2	Intron1	Intron1	Intron1	GO:0005515::protein binding;GO:0005737::cytoplasm;GO:0005783::endoplasmic reticulum;GO:0005829::cytosol;GO:0006730::one-carbon metabolic process;GO:0016787::hydrolase activity;GO:0033353::S-adenosylmethionine cycle;GO:0043005::neuron projection;GO:0043231::intracellular membrane-bounded organelle	GO:0005737::cytoplasm;GO:0005829::cytosol;GO:0007010::cytoskeleton organization;GO:0008360::regulation of cell shape;GO:0016477::cell migration	.	GO:0005515::protein binding;GO:0005737::cytoplasm;GO:0005783::endoplasmic reticulum;GO:0005829::cytosol;GO:0006730::one-carbon metabolic process;GO:0016787::hydrolase activity;GO:0033353::S-adenosylmethionine cycle;GO:0043005::neuron projection;GO:0043231::intracellular membrane-bounded organelle
X	70626977	70626978	IP_peak_2408	3.80354	7236	70619741	70628768	ENSBTAG00000001877	-	+	1	ENSBTAG00000016230	BRWD3	375081	ENSBTAG00000010587	SH3BGRL	99918	ENSBTAG00000001877	-	Intron4	Intron4	Intron4	GO:0000785::chromatin;GO:0003682::chromatin binding;GO:0005634::nucleus;GO:0006357::regulation of transcription from RNA polymerase II promoter;GO:0031492::nucleosomal DNA binding	GO:0005634::nucleus;GO:0006357::regulation of transcription from RNA polymerase II promoter;GO:0007010::cytoskeleton organization;GO:0008360::regulation of cell shape	GO:0005615::extracellular space;GO:0070062::extracellular vesicular exosome	GO:0000785::chromatin;GO:0003682::chromatin binding;GO:0005634::nucleus;GO:0006357::regulation of transcription from RNA polymerase II promoter;GO:0031492::nucleosomal DNA binding
29	1103458	1103459	IP_peak_1378	4.98931	12497	1067600	1115956	ENSBTAG00000001902	CEP295	-	1	ENSBTAG00000033621	SMCO4	245052	ENSBTAG00000042711		24257	ENSBTAG00000001902	CEP295	Intron8	Intron8	Intron8	.	.	.	.
20	9339671	9339672	IP_peak_1022	2.43654	79368	9330175	9419040	ENSBTAG00000001961	MAP1B	-	1	ENSBTAG00000034360	-	679095	ENSBTAG00000014675	PTCD2	128506	ENSBTAG00000001961	MAP1B	Exon5	Exon5	Exon5	GO:0000226::microtubule cytoskeleton organization;GO:0001578::microtubule bundle formation;GO:0001750::photoreceptor outer segment;GO:0005829::cytosol;GO:0005874::microtubule;GO:0005886::plasma membrane;GO:0007399::nervous system development;GO:0007409::axonogenesis;GO:0008017::microtubule binding;GO:0009987::cellular process;GO:0014069::postsynaptic density;GO:0016358::dendrite development;GO:00…	.	GO:0001822::kidney development;GO:0001889::liver development;GO:0003723::RNA binding;GO:0005739::mitochondrion;GO:0006397::mRNA processing;GO:0007005::mitochondrion organization;GO:0007507::heart development;GO:0010468::regulation of gene expression;GO:0048747::muscle fiber development;GO:0050684::regulation of mRNA processing;GO:0055010::ventricular cardiac muscle tissue morphogenesis	GO:0000226::microtubule cytoskeleton organization;GO:0001578::microtubule bundle formation;GO:0001750::photoreceptor outer segment;GO:0005829::cytosol;GO:0005874::microtubule;GO:0005886::plasma membrane;GO:0007399::nervous system development;GO:0007409::axonogenesis;GO:0008017::microtubule binding;GO:0009987::cellular process;GO:0014069::postsynaptic density;GO:0016358::dendrite development;GO:00…
20	33495935	33495936	IP_peak_1056	5.02393	39586	33456349	33528569	ENSBTAG00000001997	MROH2B	+	1	ENSBTAG00000005142	RPL37	171269	ENSBTAG00000004929	C5orf51	845330	ENSBTAG00000001997	MROH2B	Intron22	Intron22	Intron22	GO:0001669::acrosomal vesicle;GO:0005737::cytoplasm;GO:0010737::protein kinase A signaling;GO:0036126::sperm flagellum;GO:0097225::sperm midpiece	GO:0003723::RNA binding;GO:0003735::structural constituent of ribosome;GO:0005622::intracellular;GO:0005840::ribosome;GO:0006412::translation;GO:0019843::rRNA binding;GO:0022625::cytosolic large ribosomal subunit;GO:0030529::ribonucleoprotein complex;GO:0046872::metal ion binding	GO:0005654::nucleoplasm;GO:0005829::cytosol	GO:0001669::acrosomal vesicle;GO:0005737::cytoplasm;GO:0010737::protein kinase A signaling;GO:0036126::sperm flagellum;GO:0097225::sperm midpiece
19	27652807	27652808	IP_peak_886a	5.25493	3259	27653444	27656067	ENSBTAG00000010513	GPS2	-	1	ENSBTAG00000045892	-	16454	ENSBTAG00000009126	YBX2	24027	ENSBTAG00000002018	EIF5A	UTR3	UTR3	UTR3	GO:0000122::negative regulation of transcription from RNA polymerase II promoter;GO:0003714::transcription corepressor activity;GO:0005634::nucleus;GO:0017053::transcriptional repressor complex;GO:0046329::negative regulation of JNK cascade	GO:0000164::protein phosphatase type 1 complex;GO:0004864::protein phosphatase inhibitor activity;GO:0009966::regulation of signal transduction;GO:0043086::negative regulation of catalytic activity;GO:0043666::regulation of phosphoprotein phosphatase activity	GO:0001650::fibrillar center;GO:0003676::nucleic acid binding;GO:0003677::DNA binding;GO:0006355::regulation of transcription, DNA-templated	GO:0003723::RNA binding;GO:0003746::translation elongation factor activity;GO:0005634::nucleus;GO:0005642::annulate lamellae;GO:0005643::nuclear pore;GO:0005737::cytoplasm;GO:0005783::endoplasmic reticulum;GO:0005789::endoplasmic reticulum membrane;GO:0006406::mRNA export from nucleus;GO:0006412::translation;GO:0006414::translational elongation;GO:0006452::translational frameshifting;GO:0006611::…
19	27653098	27653099	IP_peak_886b	6.54284	2968	27653444	27656067	ENSBTAG00000010513	GPS2	-	1	ENSBTAG00000045892	-	16163	ENSBTAG00000009126	YBX2	24318	ENSBTAG00000002018	EIF5A	UTR3	UTR3	UTR3	GO:0000122::negative regulation of transcription from RNA polymerase II promoter;GO:0003714::transcription corepressor activity;GO:0005634::nucleus;GO:0017053::transcriptional repressor complex;GO:0046329::negative regulation of JNK cascade	GO:0000164::protein phosphatase type 1 complex;GO:0004864::protein phosphatase inhibitor activity;GO:0009966::regulation of signal transduction;GO:0043086::negative regulation of catalytic activity;GO:0043666::regulation of phosphoprotein phosphatase activity	GO:0001650::fibrillar center;GO:0003676::nucleic acid binding;GO:0003677::DNA binding;GO:0006355::regulation of transcription, DNA-templated	GO:0003723::RNA binding;GO:0003746::translation elongation factor activity;GO:0005634::nucleus;GO:0005642::annulate lamellae;GO:0005643::nuclear pore;GO:0005737::cytoplasm;GO:0005783::endoplasmic reticulum;GO:0005789::endoplasmic reticulum membrane;GO:0006406::mRNA export from nucleus;GO:0006412::translation;GO:0006414::translational elongation;GO:0006452::translational frameshifting;GO:0006611::…
23	28505828	28505829	IP_peak_1207	3.62443	483	28502524	28506312	ENSBTAG00000002069	BOLA	-	1	ENSBTAG00000035744	TRIM26	57257	ENSBTAG00000020116	JSP.1	32427	ENSBTAG00000002069	BOLA	Exon2	Exon2	Exon2	GO:0002376::immune system process;GO:0002474::antigen processing and presentation of peptide antigen via MHC class I;GO:0005102::receptor binding;GO:0005886::plasma membrane;GO:0006955::immune response;GO:0016020::membrane;GO:0016021::integral component of membrane;GO:0019882::antigen processing and presentation;GO:0042605::peptide antigen binding;GO:0042612::MHC class I protein complex	GO:0005622::intracellular;GO:0005737::cytoplasm;GO:0008270::zinc ion binding;GO:0045087::innate immune response;GO:0046597::negative regulation of viral entry into host cell;GO:0046872::metal ion binding;GO:0051091::positive regulation of sequence-specific DNA binding transcription factor activity;GO:1902187::negative regulation of viral release from host cell	GO:0002376::immune system process;GO:0002474::antigen processing and presentation of peptide antigen via MHC class I;GO:0005102::receptor binding;GO:0005886::plasma membrane;GO:0006955::immune response;GO:0016020::membrane;GO:0016021::integral component of membrane;GO:0019882::antigen processing and presentation;GO:0042605::peptide antigen binding;GO:0042612::MHC class I protein complex	GO:0002376::immune system process;GO:0002474::antigen processing and presentation of peptide antigen via MHC class I;GO:0005102::receptor binding;GO:0005886::plasma membrane;GO:0006955::immune response;GO:0016020::membrane;GO:0016021::integral component of membrane;GO:0019882::antigen processing and presentation;GO:0042605::peptide antigen binding;GO:0042612::MHC class I protein complex
9	37023135	37023136	IP_peak_2101	7.425	3796	37022764	37026932	ENSBTAG00000002082	MARCKS	-	1	ENSBTAG00000008817	LAMA4	1621174	ENSBTAG00000003076	NT5DC1	2009467	ENSBTAG00000002082	MARCKS	UTR3	UTR3	UTR3	GO:0005080::protein kinase C binding;GO:0005516::calmodulin binding;GO:0005737::cytoplasm;GO:0005813::centrosome;GO:0005925::focal adhesion;GO:0005938::cell cortex;GO:0016020::membrane;GO:0032432::actin filament bundle;GO:0042585::germinal vesicle;GO:0042802::identical protein binding;GO:0051015::actin filament binding;GO:0051017::actin filament bundle assembly;GO:0051260::protein homooligomeriza…	GO:0001568::blood vessel development;GO:0005102::receptor binding;GO:0005604::basement membrane;GO:0005605::basal lamina;GO:0005615::extracellular space;GO:0007155::cell adhesion;GO:0030155::regulation of cell adhesion;GO:0030334::regulation of cell migration;GO:0045995::regulation of embryonic development;GO:0050873::brown fat cell differentiation	GO:0008253::5'-nucleotidase activity;GO:0016311::dephosphorylation;GO:0016787::hydrolase activity;GO:0046872::metal ion binding	GO:0005080::protein kinase C binding;GO:0005516::calmodulin binding;GO:0005737::cytoplasm;GO:0005813::centrosome;GO:0005925::focal adhesion;GO:0005938::cell cortex;GO:0016020::membrane;GO:0032432::actin filament bundle;GO:0042585::germinal vesicle;GO:0042802::identical protein binding;GO:0051015::actin filament binding;GO:0051017::actin filament bundle assembly;GO:0051260::protein homooligomeriza…
9	37023982	37023983	IP_peak_2102	3.63652	2949	37022764	37026932	ENSBTAG00000002082	MARCKS	-	1	ENSBTAG00000008817	LAMA4	1620327	ENSBTAG00000003076	NT5DC1	2010314	ENSBTAG00000002082	MARCKS	LastExon	LastExon	LastExon	GO:0005080::protein kinase C binding;GO:0005516::calmodulin binding;GO:0005737::cytoplasm;GO:0005813::centrosome;GO:0005925::focal adhesion;GO:0005938::cell cortex;GO:0016020::membrane;GO:0032432::actin filament bundle;GO:0042585::germinal vesicle;GO:0042802::identical protein binding;GO:0051015::actin filament binding;GO:0051017::actin filament bundle assembly;GO:0051260::protein homooligomeriza…	GO:0001568::blood vessel development;GO:0005102::receptor binding;GO:0005604::basement membrane;GO:0005605::basal lamina;GO:0005615::extracellular space;GO:0007155::cell adhesion;GO:0030155::regulation of cell adhesion;GO:0030334::regulation of cell migration;GO:0045995::regulation of embryonic development;GO:0050873::brown fat cell differentiation	GO:0008253::5'-nucleotidase activity;GO:0016311::dephosphorylation;GO:0016787::hydrolase activity;GO:0046872::metal ion binding	GO:0005080::protein kinase C binding;GO:0005516::calmodulin binding;GO:0005737::cytoplasm;GO:0005813::centrosome;GO:0005925::focal adhesion;GO:0005938::cell cortex;GO:0016020::membrane;GO:0032432::actin filament bundle;GO:0042585::germinal vesicle;GO:0042802::identical protein binding;GO:0051015::actin filament binding;GO:0051017::actin filament bundle assembly;GO:0051260::protein homooligomeriza…
11	87873494	87873495	IP_peak_355	4.79803	-24579	87898074	87940943	ENSBTAG00000001141	ADAM17	+	1	ENSBTAG00000001141	ADAM17	24579	ENSBTAG00000007543	TAF1B	183909	ENSBTAG00000002108	YWHAQ	UTR3	UTR3	UTR3	GO:0001666::response to hypoxia;GO:0001934::positive regulation of protein phosphorylation;GO:0004222::metalloendopeptidase activity;GO:0005112::Notch binding;GO:0005138::interleukin-6 receptor binding;GO:0005178::integrin binding;GO:0005737::cytoplasm;GO:0005829::cytosol;GO:0005887::integral component of plasma membrane;GO:0005911::cell-cell junction;GO:0005925::focal adhesion;GO:0006508::proteo…	GO:0001666::response to hypoxia;GO:0001934::positive regulation of protein phosphorylation;GO:0004222::metalloendopeptidase activity;GO:0005112::Notch binding;GO:0005138::interleukin-6 receptor binding;GO:0005178::integrin binding;GO:0005737::cytoplasm;GO:0005829::cytosol;GO:0005887::integral component of plasma membrane;GO:0005911::cell-cell junction;GO:0005925::focal adhesion;GO:0006508::proteo…	GO:0001164::RNA polymerase I CORE element sequence-specific DNA binding;GO:0001187::RNA polymerase I CORE element sequence-specific DNA binding transcription factor recruiting transcription factor activity;GO:0001188::RNA polymerase I transcriptional preinitiation complex assembly;GO:0001189::RNA polymerase I transcriptional preinitiation complex assembly at the promoter for the nuclear large rRN…	GO:0004497::monooxygenase activity;GO:0005737::cytoplasm;GO:0005925::focal adhesion;GO:0006605::protein targeting;GO:0007264::small GTPase mediated signal transduction;GO:0016020::membrane;GO:0019904::protein domain specific binding;GO:0021762::substantia nigra development;GO:0043234::protein complex;GO:0045892::negative regulation of transcription, DNA-templated;GO:0047485::protein N-terminus bi…
11	87872806	87872807	IP_peak_354	4.69531	-25267	87898074	87940943	ENSBTAG00000001141	ADAM17	+	1	ENSBTAG00000001141	ADAM17	25267	ENSBTAG00000007543	TAF1B	183221	ENSBTAG00000002108	YWHAQ	UTR3	UTR3	UTR3	GO:0001666::response to hypoxia;GO:0001934::positive regulation of protein phosphorylation;GO:0004222::metalloendopeptidase activity;GO:0005112::Notch binding;GO:0005138::interleukin-6 receptor binding;GO:0005178::integrin binding;GO:0005737::cytoplasm;GO:0005829::cytosol;GO:0005887::integral component of plasma membrane;GO:0005911::cell-cell junction;GO:0005925::focal adhesion;GO:0006508::proteo…	GO:0001666::response to hypoxia;GO:0001934::positive regulation of protein phosphorylation;GO:0004222::metalloendopeptidase activity;GO:0005112::Notch binding;GO:0005138::interleukin-6 receptor binding;GO:0005178::integrin binding;GO:0005737::cytoplasm;GO:0005829::cytosol;GO:0005887::integral component of plasma membrane;GO:0005911::cell-cell junction;GO:0005925::focal adhesion;GO:0006508::proteo…	GO:0001164::RNA polymerase I CORE element sequence-specific DNA binding;GO:0001187::RNA polymerase I CORE element sequence-specific DNA binding transcription factor recruiting transcription factor activity;GO:0001188::RNA polymerase I transcriptional preinitiation complex assembly;GO:0001189::RNA polymerase I transcriptional preinitiation complex assembly at the promoter for the nuclear large rRN…	GO:0004497::monooxygenase activity;GO:0005737::cytoplasm;GO:0005925::focal adhesion;GO:0006605::protein targeting;GO:0007264::small GTPase mediated signal transduction;GO:0016020::membrane;GO:0019904::protein domain specific binding;GO:0021762::substantia nigra development;GO:0043234::protein complex;GO:0045892::negative regulation of transcription, DNA-templated;GO:0047485::protein N-terminus bi…
4	46612463	46612464	IP_peak_1542	12.6201	161	46611814	46612625	ENSBTAG00000047286		-	2	ENSBTAG00000008302	RINT1	307338	ENSBTAG00000040058	ORC5	930234	ENSBTAG00000002175	SRPK2	Intron5	Intron5	Intron5	.	GO:0005783::endoplasmic reticulum;GO:0048193::Golgi vesicle transport;GO:0060628::regulation of ER to Golgi vesicle-mediated transport;GO:0070939::Dsl1p complex;GO:1902504::regulation of signal transduction involved in mitotic G2 DNA damage checkpoint	GO:0000784::nuclear chromosome, telomeric region;GO:0000808::origin recognition complex;GO:0003688::DNA replication origin binding;GO:0005634::nucleus;GO:0005664::nuclear origin of replication recognition complex;GO:0005829::cytosol;GO:0006260::DNA replication;GO:0006270::DNA replication initiation	GO:0000245::spliceosomal complex assembly;GO:0000287::magnesium ion binding;GO:0003723::RNA binding;GO:0004672::protein kinase activity;GO:0004674::protein serine/threonine kinase activity;GO:0005524::ATP binding;GO:0005634::nucleus;GO:0005654::nucleoplasm;GO:0005730::nucleolus;GO:0005737::cytoplasm;GO:0005829::cytosol;GO:0006468::protein phosphorylation;GO:0008284::positive regulation of cell pr…
10	32408733	32408734	IP_peak_228	2.43654	79741	32328992	32570684	ENSBTAG00000002179	C15orf41	+	1	ENSBTAG00000043625		312089	ENSBTAG00000042615		179423	ENSBTAG00000002179	C15orf41	Intron5	Intron5	Intron5	.	.	.	.
18	21739370	21739371	IP_peak_802	3.90839	12961	21726409	21857238	ENSBTAG00000002287	CHD9	+	1	ENSBTAG00000016243	RBL2	140300	ENSBTAG00000000418	TOX3	619012	ENSBTAG00000002287	CHD9	Intron1	Intron1	Intron1	GO:0005524::ATP binding;GO:0005634::nucleus;GO:0016817::hydrolase activity, acting on acid anhydrides	GO:0005634::nucleus;GO:0005667::transcription factor complex;GO:0005730::nucleolus;GO:0005829::cytosol;GO:0006357::regulation of transcription from RNA polymerase II promoter;GO:0007049::cell cycle;GO:0010629::negative regulation of gene expression;GO:0043550::regulation of lipid kinase activity;GO:0051726::regulation of cell cycle;GO:0070062::extracellular vesicular exosome;GO:1990841::NA	GO:0003677::DNA binding;GO:0003682::chromatin binding;GO:0005634::nucleus;GO:0034056::estrogen response element binding;GO:0042803::protein homodimerization activity;GO:0042981::regulation of apoptotic process;GO:0043524::negative regulation of neuron apoptotic process;GO:0045893::positive regulation of transcription, DNA-templated;GO:0051219::phosphoprotein binding	GO:0005524::ATP binding;GO:0005634::nucleus;GO:0016817::hydrolase activity, acting on acid anhydrides
5	83618265	83618266	IP_peak_1667	2.86999	219311	83398954	83986176	ENSBTAG00000002313	ITPR2	+	1	ENSBTAG00000030575	BHLHE41	615453	ENSBTAG00000004532	FGFR1OP2	339295	ENSBTAG00000002313	ITPR2	Intron21	Intron21	Intron21	GO:0001666::response to hypoxia;GO:0005216::ion channel activity;GO:0005220::inositol 1,4,5-trisphosphate-sensitive calcium-release channel activity;GO:0005262::calcium channel activity;GO:0005634::nucleus;GO:0005737::cytoplasm;GO:0005783::endoplasmic reticulum;GO:0005886::plasma membrane;GO:0005938::cell cortex;GO:0006811::ion transport;GO:0006816::calcium ion transport;GO:0015278::calcium-relea…	GO:0000122::negative regulation of transcription from RNA polymerase II promoter;GO:0000978::RNA polymerase II core promoter proximal region sequence-specific DNA binding;GO:0000981::sequence-specific DNA binding RNA polymerase II transcription factor activity;GO:0001078::RNA polymerase II core promoter proximal region sequence-specific DNA binding transcription factor activity involved in negati…	GO:0042060::wound healing;GO:0042803::protein homodimerization activity	GO:0001666::response to hypoxia;GO:0005216::ion channel activity;GO:0005220::inositol 1,4,5-trisphosphate-sensitive calcium-release channel activity;GO:0005262::calcium channel activity;GO:0005634::nucleus;GO:0005737::cytoplasm;GO:0005783::endoplasmic reticulum;GO:0005886::plasma membrane;GO:0005938::cell cortex;GO:0006811::ion transport;GO:0006816::calcium ion transport;GO:0015278::calcium-relea…
4	101685778	101685779	IP_peak_1570	6.20515	109704	101685424	101795483	ENSBTAG00000002317	PTN	-	1	ENSBTAG00000043638		732168	ENSBTAG00000007806	MTPN	1059210	ENSBTAG00000002317	PTN	UTR3	UTR3	UTR3	GO:0001503::ossification;GO:0005576::extracellular region;GO:0005615::extracellular space;GO:0005783::endoplasmic reticulum;GO:0007612::learning;GO:0008083::growth factor activity;GO:0008201::heparin binding;GO:0008284::positive regulation of cell proliferation;GO:0019901::protein kinase binding;GO:0030282::bone mineralization;GO:0035374::chondroitin sulfate binding;GO:0043234::protein complex;GO…	.	GO:0005515::protein binding;GO:0005634::nucleus;GO:0005737::cytoplasm;GO:0005829::cytosol;GO:0008290::F-actin capping protein complex;GO:0010557::positive regulation of macromolecule biosynthetic process;GO:0010613::positive regulation of cardiac muscle hypertrophy;GO:0016049::cell growth;GO:0030307::positive regulation of cell growth;GO:0030424::axon;GO:0048471::perinuclear region of cytoplasm;G…	GO:0001503::ossification;GO:0005576::extracellular region;GO:0005615::extracellular space;GO:0005783::endoplasmic reticulum;GO:0007612::learning;GO:0008083::growth factor activity;GO:0008201::heparin binding;GO:0008284::positive regulation of cell proliferation;GO:0019901::protein kinase binding;GO:0030282::bone mineralization;GO:0035374::chondroitin sulfate binding;GO:0043234::protein complex;GO…
21	21437697	21437698	IP_peak_1113	5.09866	1256	21436441	21478472	ENSBTAG00000002418	TICRR	+	1	ENSBTAG00000006141	WDR93	102662	ENSBTAG00000005471	RHCG	54586	ENSBTAG00000002418	TICRR	Intron1	Intron1	Intron1	GO:0003682::chromatin binding;GO:0005634::nucleus;GO:0005654::nucleoplasm;GO:0006260::DNA replication;GO:0010212::response to ionizing radiation;GO:0030174::regulation of DNA-dependent DNA replication initiation;GO:0033314::mitotic DNA replication checkpoint	GO:0016651::oxidoreductase activity, acting on NAD(P)H;GO:0022900::electron transport chain	GO:0005886::plasma membrane;GO:0005887::integral component of plasma membrane;GO:0006810::transport;GO:0006873::cellular ion homeostasis;GO:0006885::regulation of pH;GO:0008519::ammonium transmembrane transporter activity;GO:0015695::organic cation transport;GO:0015696::ammonium transport;GO:0016020::membrane;GO:0016021::integral component of membrane;GO:0016323::basolateral plasma membrane;GO:00…	GO:0003682::chromatin binding;GO:0005634::nucleus;GO:0005654::nucleoplasm;GO:0006260::DNA replication;GO:0010212::response to ionizing radiation;GO:0030174::regulation of DNA-dependent DNA replication initiation;GO:0033314::mitotic DNA replication checkpoint
22	26239058	26239059	IP_peak_1170	2.86999	83460	26101271	26322519	ENSBTAG00000002471	CHL1	-	1	ENSBTAG00000044734		813338	ENSBTAG00000003592	CNTN6	1005381	ENSBTAG00000002471	CHL1	Intron2	Intron2	Intron2	.	.	.	.
4	107856977	107856978	IP_peak_1579	3.90839	19962	107839226	107876940	ENSBTAG00000002554	TCAF1	-	1	ENSBTAG00000045576	-	61756	ENSBTAG00000005475	-	35355	ENSBTAG00000002554	TCAF1	Intron2	Intron2	Intron2	GO:0005886::plasma membrane;GO:0030336::negative regulation of cell migration;GO:0044325::ion channel binding;GO:0090314::positive regulation of protein targeting to membrane;GO:1901529::positive regulation of anion channel activity	.	GO:0002244::hematopoietic progenitor cell differentiation	GO:0005886::plasma membrane;GO:0030336::negative regulation of cell migration;GO:0044325::ion channel binding;GO:0090314::positive regulation of protein targeting to membrane;GO:1901529::positive regulation of anion channel activity
10	59131658	59131659	IP_peak_246	4.07966	81	59077123	59131740	ENSBTAG00000002576	GLDN	-	1	ENSBTAG00000014890	CYP19A1	96236	ENSBTAG00000017677	SCG3	344273	ENSBTAG00000002576	GLDN	Exon1	Exon1	Exon1	.	.	.	.
28	24990668	24990669	IP_peak_1365	5.02393	1166	24991760	24991835	ENSBTAG00000044637		-	1	ENSBTAG00000037756	TET1	82480	ENSBTAG00000002614	RUFY2	35368	ENSBTAG00000002620	DNA2	Intron6	Intron6	Intron6	.	GO:0003677::DNA binding;GO:0005506::iron ion binding;GO:0008270::zinc ion binding;GO:0008284::positive regulation of cell proliferation;GO:0031062::positive regulation of histone methylation;GO:0055114::oxidation-reduction process;GO:0070579::methylcytosine dioxygenase activity;GO:0080111::DNA demethylation;GO:0090310::negative regulation of methylation-dependent chromatin silencing	GO:0046872::metal ion binding	GO:0000076::DNA replication checkpoint;GO:0000723::telomere maintenance;GO:0000729::DNA double-strand break processing;GO:0000784::nuclear chromosome, telomeric region;GO:0003677::DNA binding;GO:0003678::DNA helicase activity;GO:0004518::nuclease activity;GO:0005634::nucleus;GO:0005739::mitochondrion;GO:0005760::gamma DNA polymerase complex;GO:0006260::DNA replication;GO:0006264::mitochondrial DN…
18	54632216	54632217	IP_peak_842	2.86999	23730	54608486	54670718	ENSBTAG00000002676	SAE1	+	1	ENSBTAG00000014117	CCDC9	75404	ENSBTAG00000009286	ZC3H4	44103	ENSBTAG00000002676	SAE1	Intron5	Intron5	Intron5	GO:0005634::nucleus;GO:0005737::cytoplasm;GO:0006464::cellular protein modification process;GO:0008022::protein C-terminus binding;GO:0008641::small protein activating enzyme activity;GO:0016874::ligase activity;GO:0016925::protein sumoylation;GO:0019948::SUMO activating enzyme activity;GO:0031510::SUMO activating enzyme complex;GO:0043008::ATP-dependent protein binding;GO:0044388::small protein …	GO:0003723::RNA binding	GO:0003723::RNA binding;GO:0046872::metal ion binding	GO:0005634::nucleus;GO:0005737::cytoplasm;GO:0006464::cellular protein modification process;GO:0008022::protein C-terminus binding;GO:0008641::small protein activating enzyme activity;GO:0016874::ligase activity;GO:0016925::protein sumoylation;GO:0019948::SUMO activating enzyme activity;GO:0031510::SUMO activating enzyme complex;GO:0043008::ATP-dependent protein binding;GO:0044388::small protein …
16	37592787	37592788	IP_peak_718	5.02393	10451	37582336	37582467	ENSBTAG00000042126		+	1	ENSBTAG00000002690	BLZF1	245816	ENSBTAG00000021211	DPT	449747	ENSBTAG00000002688	ATP1B1	LastExon	LastExon	LastExon	.	GO:0005634::nucleus;GO:0005794::Golgi apparatus;GO:0007030::Golgi organization;GO:0019899::enzyme binding;GO:0031625::ubiquitin protein ligase binding;GO:0043001::Golgi to plasma membrane protein transport	GO:0005576::extracellular region;GO:0005578::proteinaceous extracellular matrix;GO:0005615::extracellular space;GO:0007155::cell adhesion;GO:0008285::negative regulation of cell proliferation;GO:0030199::collagen fibril organization;GO:0031012::extracellular matrix;GO:0070062::extracellular vesicular exosome	GO:0001671::ATPase activator activity;GO:0005391::sodium:potassium-exchanging ATPase activity;GO:0005524::ATP binding;GO:0005622::intracellular;GO:0005886::plasma membrane;GO:0005890::sodium:potassium-exchanging ATPase complex;GO:0006810::transport;GO:0006811::ion transport;GO:0006813::potassium ion transport;GO:0006814::sodium ion transport;GO:0006874::cellular calcium ion homeostasis;GO:0006883…
6	71913488	71913489	IP_peak_1775	6.20515	117170	71796318	71917431	ENSBTAG00000002699	KIT	+	1	ENSBTAG00000014913	SRD5A3	554876	ENSBTAG00000043219		386514	ENSBTAG00000002699	KIT	Intron18	Intron18	Intron18	.	.	.	.
6	71868610	71868611	IP_peak_1773	6.20515	72292	71796318	71917431	ENSBTAG00000002699	KIT	+	1	ENSBTAG00000014913	SRD5A3	599754	ENSBTAG00000043219		341636	ENSBTAG00000002699	KIT	Exon2	Exon2	Exon2	.	.	.	.
6	71906651	71906652	IP_peak_1774	6.20515	110333	71796318	71917431	ENSBTAG00000002699	KIT	+	1	ENSBTAG00000014913	SRD5A3	561713	ENSBTAG00000043219		379677	ENSBTAG00000002699	KIT	Exon14	Exon14	Exon14	.	.	.	.
9	62004598	62004599	IP_peak_2142	2.99425	10879	61993719	62225102	ENSBTAG00000002725	RNGTT	+	1	ENSBTAG00000046006	CNR1	654497	ENSBTAG00000019110	PNRC1	78963	ENSBTAG00000002725	RNGTT	Intron1	Intron1	Intron1	GO:0000166::nucleotide binding;GO:0004484::mRNA guanylyltransferase activity;GO:0004651::polynucleotide 5'-phosphatase activity;GO:0004725::protein tyrosine phosphatase activity;GO:0005525::GTP binding;GO:0005634::nucleus;GO:0006370::7-methylguanosine mRNA capping;GO:0006396::RNA processing;GO:0006397::mRNA processing;GO:0006470::protein dephosphorylation;GO:0008138::protein tyrosine/serine/threo…	.	GO:0000184::nuclear-transcribed mRNA catabolic process, nonsense-mediated decay;GO:0000932::cytoplasmic mRNA processing body;GO:0005634::nucleus;GO:0031087::deadenylation-independent decapping of nuclear-transcribed mRNA	GO:0000166::nucleotide binding;GO:0004484::mRNA guanylyltransferase activity;GO:0004651::polynucleotide 5'-phosphatase activity;GO:0004725::protein tyrosine phosphatase activity;GO:0005525::GTP binding;GO:0005634::nucleus;GO:0006370::7-methylguanosine mRNA capping;GO:0006396::RNA processing;GO:0006397::mRNA processing;GO:0006470::protein dephosphorylation;GO:0008138::protein tyrosine/serine/threo…
19	61891493	61891494	IP_peak_909	7.44352	18240	61873253	61919888	ENSBTAG00000002747	ABCA5	+	1	ENSBTAG00000006937	ABCA10	67872	ENSBTAG00000001609	MAP2K6	76520	ENSBTAG00000002747	ABCA5	Intron11	Intron11	Intron11	.	.	.	.
20	48900669	48900670	IP_peak_1073	2.43654	26057	48874612	49060950	ENSBTAG00000002845	CDH10	+	1	ENSBTAG00000025893	CDH12	2610699	ENSBTAG00000045813		907968	ENSBTAG00000002845	CDH10	Intron1	Intron1	Intron1	GO:0005509::calcium ion binding;GO:0005886::plasma membrane;GO:0007155::cell adhesion;GO:0007156::homophilic cell adhesion via plasma membrane adhesion molecules;GO:0016020::membrane;GO:0016021::integral component of membrane	GO:0005509::calcium ion binding;GO:0005886::plasma membrane;GO:0007155::cell adhesion;GO:0007156::homophilic cell adhesion via plasma membrane adhesion molecules;GO:0016020::membrane;GO:0016021::integral component of membrane	.	GO:0005509::calcium ion binding;GO:0005886::plasma membrane;GO:0007155::cell adhesion;GO:0007156::homophilic cell adhesion via plasma membrane adhesion molecules;GO:0016020::membrane;GO:0016021::integral component of membrane
10	99351810	99351811	IP_peak_280	2.31504	588	99351222	99352544	ENSBTAG00000002900		+	1	ENSBTAG00000012737	GPR65	1455765	ENSBTAG00000043728		3624352	ENSBTAG00000002900		LastExon	LastExon	LastExon	.	.	.	.
15	54287232	54287233	IP_peak_694	2.43654	-63181	54213566	54224051	ENSBTAG00000005259	UCP3	-	1	ENSBTAG00000027612	PPME1	70714	ENSBTAG00000005259	UCP3	63181	ENSBTAG00000002907	C2CD3	Intron20	Intron20	Intron20	GO:0000303::response to superoxide;GO:0005739::mitochondrion;GO:0006631::fatty acid metabolic process;GO:0006810::transport;GO:0006839::mitochondrial transport;GO:0015992::proton transport;GO:0016020::membrane;GO:0016021::integral component of membrane;GO:0017077::oxidative phosphorylation uncoupler activity;GO:0031966::mitochondrial membrane	GO:0003824::catalytic activity;GO:0006482::protein demethylation;GO:0016787::hydrolase activity;GO:0019888::protein phosphatase regulator activity;GO:0019903::protein phosphatase binding;GO:0045296::cadherin binding;GO:0050790::regulation of catalytic activity;GO:0051721::protein phosphatase 2A binding;GO:0051722::protein C-terminal methylesterase activity;GO:0051723::protein methylesterase activ…	GO:0000303::response to superoxide;GO:0005739::mitochondrion;GO:0006631::fatty acid metabolic process;GO:0006810::transport;GO:0006839::mitochondrial transport;GO:0015992::proton transport;GO:0016020::membrane;GO:0016021::integral component of membrane;GO:0017077::oxidative phosphorylation uncoupler activity;GO:0031966::mitochondrial membrane	GO:0001701::in utero embryonic development;GO:0001947::heart looping;GO:0005813::centrosome;GO:0005814::centriole;GO:0007389::pattern specification process;GO:0007420::brain development;GO:0008589::regulation of smoothened signaling pathway;GO:0016485::protein processing;GO:0021915::neural tube development;GO:0021997::neural plate axis specification;GO:0030162::regulation of proteolysis;GO:003032…
28	30888745	30888746	IP_peak_1367	2.86999	32894	30855851	30855935	ENSBTAG00000030085		+	1	ENSBTAG00000008619	SAMD8	207451	ENSBTAG00000021883	AP3M1	699692	ENSBTAG00000002920	KAT6B	Intron2	Intron2	Intron2	.	GO:0002950::NA;GO:0005783::endoplasmic reticulum;GO:0005829::cytosol;GO:0005887::integral component of plasma membrane;GO:0016020::membrane;GO:0016021::integral component of membrane;GO:0030173::integral component of Golgi membrane;GO:0030176::integral component of endoplasmic reticulum membrane;GO:0033188::sphingomyelin synthase activity;GO:0046513::ceramide biosynthetic process;GO:0047493::cera…	GO:0005765::lysosomal membrane;GO:0006810::transport;GO:0006886::intracellular protein transport;GO:0008089::anterograde axon cargo transport;GO:0015031::protein transport;GO:0016192::vesicle-mediated transport;GO:0017137::Rab GTPase binding;GO:0030131::clathrin adaptor complex;GO:0048490::anterograde synaptic vesicle transport;GO:1904115::NA	GO:0000786::nucleosome;GO:0003677::DNA binding;GO:0004402::histone acetyltransferase activity;GO:0005634::nucleus;GO:0006334::nucleosome assembly;GO:0006355::regulation of transcription, DNA-templated;GO:0008134::transcription factor binding;GO:0016407::acetyltransferase activity;GO:0016573::histone acetylation;GO:0016747::transferase activity, transferring acyl groups other than amino-acyl group…
10	72474192	72474193	IP_peak_257	2.31504	60490	72413702	72514374	ENSBTAG00000003090	LRRC9	+	1	ENSBTAG00000014096	PCNX4	103227	ENSBTAG00000040564	-	175016	ENSBTAG00000003090	LRRC9	Intron16	Intron16	Intron16	.	.	.	.
15	18165778	18165779	IP_peak_669	4.07966	46577	18119201	18265060	ENSBTAG00000003111	ATM	+	1	ENSBTAG00000036744		86149	ENSBTAG00000010286	NPAT	69174	ENSBTAG00000003111	ATM	Intron21	Intron21	Intron21	GO:0000077::DNA damage checkpoint;GO:0000166::nucleotide binding;GO:0000724::double-strand break repair via homologous recombination;GO:0000781::chromosome, telomeric region;GO:0001541::ovarian follicle development;GO:0001756::somitogenesis;GO:0002331::pre-B cell allelic exclusion;GO:0002376::immune system process;GO:0002377::immunoglobulin production;GO:0004672::protein kinase activity;GO:000467…	.	GO:0000083::regulation of transcription involved in G1/S transition of mitotic cell cycle;GO:0003713::transcription coactivator activity;GO:0003714::transcription corepressor activity;GO:0005634::nucleus;GO:0005654::nucleoplasm;GO:0005737::cytoplasm;GO:0008022::protein C-terminus binding;GO:0010468::regulation of gene expression;GO:0015030::Cajal body;GO:0045893::positive regulation of transcript…	GO:0000077::DNA damage checkpoint;GO:0000166::nucleotide binding;GO:0000724::double-strand break repair via homologous recombination;GO:0000781::chromosome, telomeric region;GO:0001541::ovarian follicle development;GO:0001756::somitogenesis;GO:0002331::pre-B cell allelic exclusion;GO:0002376::immune system process;GO:0002377::immunoglobulin production;GO:0004672::protein kinase activity;GO:000467…
6	11959508	11959509	IP_peak_1707	3.90839	241964	12092955	12201473	ENSBTAG00000004574	UGT8	-	1	ENSBTAG00000017808	ARSJ	760513	ENSBTAG00000000119		1735081	ENSBTAG00000003131	NDST4	LastIntron	LastIntron	LastIntron	GO:0002175::protein localization to paranode region of axon;GO:0007010::cytoskeleton organization;GO:0008152::metabolic process;GO:0015020::glucuronosyltransferase activity;GO:0016020::membrane;GO:0016021::integral component of membrane;GO:0016740::transferase activity;GO:0016757::transferase activity, transferring glycosyl groups;GO:0016758::transferase activity, transferring hexosyl groups;GO:0…	GO:0003824::catalytic activity;GO:0008152::metabolic process;GO:0008484::sulfuric ester hydrolase activity	.	GO:0008146::sulfotransferase activity;GO:0015016::[heparan sulfate]-glucosamine N-sulfotransferase activity;GO:0016020::membrane;GO:0016021::integral component of membrane;GO:0016787::hydrolase activity;GO:0019213::deacetylase activity
6	11709971	11709972	IP_peak_1706	2.43654	26161	11683810	11962933	ENSBTAG00000003131	NDST4	+	1	ENSBTAG00000017808	ARSJ	1010050	ENSBTAG00000000119		1485544	ENSBTAG00000003131	NDST4	Intron1	Intron1	Intron1	GO:0008146::sulfotransferase activity;GO:0015016::[heparan sulfate]-glucosamine N-sulfotransferase activity;GO:0016020::membrane;GO:0016021::integral component of membrane;GO:0016787::hydrolase activity;GO:0019213::deacetylase activity	GO:0003824::catalytic activity;GO:0008152::metabolic process;GO:0008484::sulfuric ester hydrolase activity	.	GO:0008146::sulfotransferase activity;GO:0015016::[heparan sulfate]-glucosamine N-sulfotransferase activity;GO:0016020::membrane;GO:0016021::integral component of membrane;GO:0016787::hydrolase activity;GO:0019213::deacetylase activity
5	60386991	60386992	IP_peak_1646	2.31504	-24597	60411589	60411695	ENSBTAG00000043340		+	1	ENSBTAG00000043340		24597	ENSBTAG00000005626	NEUROD4	160161	ENSBTAG00000003183	NTN4	Intron7	Intron7	Intron7	.	.	.	GO:0005576::extracellular region;GO:0005604::basement membrane;GO:0016322::neuron remodeling;GO:0043237::laminin-1 binding;GO:0060668::regulation of branching involved in salivary gland morphogenesis by extracellular matrix-epithelial cell signaling
5	102101032	102101033	IP_peak_1680	5.02393	109	102100648	102101142	ENSBTAG00000003197		-	1	ENSBTAG00000023635	CLEC6A	928	ENSBTAG00000019741	C3AR1	65824	ENSBTAG00000003197		LastExon	LastExon	LastExon	.	GO:0002250::adaptive immune response;GO:0002376::immune system process;GO:0016020::membrane;GO:0016021::integral component of membrane;GO:0030246::carbohydrate binding;GO:0043123::positive regulation of I-kappaB kinase/NF-kappaB signaling;GO:0045087::innate immune response;GO:0050715::positive regulation of cytokine secretion;GO:0050832::defense response to fungus	GO:0002430::complement receptor mediated signaling pathway;GO:0004871::signal transducer activity;GO:0004875::complement receptor activity;GO:0004876::complement component C3a receptor activity;GO:0004930::G-protein coupled receptor activity;GO:0005887::integral component of plasma membrane;GO:0006935::chemotaxis;GO:0006954::inflammatory response;GO:0007165::signal transduction;GO:0007186::G-prot…	.
9	39914935	39914936	IP_peak_2106	5.94877	9480	39903108	39924416	ENSBTAG00000003342	AMD1	-	1	ENSBTAG00000007288	CDK19	157511	ENSBTAG00000016582	GTF3C6	58577	ENSBTAG00000003342	AMD1	Intron1	Intron1	Intron1	GO:0004014::adenosylmethionine decarboxylase activity;GO:0005829::cytosol;GO:0006557::S-adenosylmethioninamine biosynthetic process;GO:0006596::polyamine biosynthetic process;GO:0006597::spermine biosynthetic process;GO:0008295::spermidine biosynthetic process;GO:0016829::lyase activity;GO:0016831::carboxy-lyase activity;GO:0019810::putrescine binding	GO:0004672::protein kinase activity;GO:0004693::cyclin-dependent protein serine/threonine kinase activity;GO:0005524::ATP binding;GO:0005634::nucleus;GO:0005829::cytosol;GO:0006468::protein phosphorylation;GO:0007346::regulation of mitotic cell cycle	GO:0000127::transcription factor TFIIIC complex;GO:0003677::DNA binding;GO:0005654::nucleoplasm;GO:0006351::transcription, DNA-templated;GO:0006383::transcription from RNA polymerase III promoter;GO:0016604::nuclear body	GO:0004014::adenosylmethionine decarboxylase activity;GO:0005829::cytosol;GO:0006557::S-adenosylmethioninamine biosynthetic process;GO:0006596::polyamine biosynthetic process;GO:0006597::spermine biosynthetic process;GO:0008295::spermidine biosynthetic process;GO:0016829::lyase activity;GO:0016831::carboxy-lyase activity;GO:0019810::putrescine binding
11	47150247	47150248	IP_peak_320	2.43654	2144	47151863	47152392	ENSBTAG00000045659	-	-	1	ENSBTAG00000005895		59815	ENSBTAG00000047029	-	99105	ENSBTAG00000003408	-	Intron3	Intron3	Intron3	GO:0002377::immunoglobulin production;GO:0005615::extracellular space;GO:0006955::immune response	.	.	GO:0002377::immunoglobulin production;GO:0005615::extracellular space;GO:0006955::immune response
21	24483181	24483182	IP_peak_1115	4.16288	37489	24407756	24520671	ENSBTAG00000003410	EFL1	-	1	ENSBTAG00000003414	SAXO2	38435	ENSBTAG00000016630	MEX3B	146182	ENSBTAG00000003410	EFL1	Intron13	Intron13	Intron13	GO:0003924::GTPase activity;GO:0005525::GTP binding;GO:0042256::mature ribosome assembly;GO:0043022::ribosome binding;GO:0046039::GTP metabolic process	GO:0008017::microtubule binding	GO:0003676::nucleic acid binding;GO:0003723::RNA binding;GO:0005654::nucleoplasm;GO:0005829::cytosol	GO:0003924::GTPase activity;GO:0005525::GTP binding;GO:0042256::mature ribosome assembly;GO:0043022::ribosome binding;GO:0046039::GTP metabolic process
4	93662500	93662501	IP_peak_1565	4.66865	204	93662296	93662746	ENSBTAG00000047361		+	2	ENSBTAG00000004989	IRF5	43653	ENSBTAG00000016485	OPN1SW	102160	ENSBTAG00000003449	KCP	Intron37	Intron37	Intron37	.	GO:0000975::regulatory region DNA binding;GO:0003677::DNA binding;GO:0003700::sequence-specific DNA binding transcription factor activity;GO:0005634::nucleus;GO:0005737::cytoplasm;GO:0006351::transcription, DNA-templated;GO:0006355::regulation of transcription, DNA-templated;GO:0006357::regulation of transcription from RNA polymerase II promoter;GO:0019221::cytokine-mediated signaling pathway;GO:…	GO:0001750::photoreceptor outer segment;GO:0004871::signal transducer activity;GO:0004930::G-protein coupled receptor activity;GO:0007165::signal transduction;GO:0007186::G-protein coupled receptor signaling pathway;GO:0007601::visual perception;GO:0007602::phototransduction;GO:0008020::G-protein coupled photoreceptor activity;GO:0009584::detection of visible light;GO:0009881::photoreceptor activ…	GO:0002244::hematopoietic progenitor cell differentiation;GO:0005615::extracellular space;GO:0030513::positive regulation of BMP signaling pathway
12	18173797	18173798	IP_peak_377b	9.31879	160	18173185	18173958	ENSBTAG00000003560	-	-	1	ENSBTAG00000006640	RB1	22667	ENSBTAG00000019502	MED4	185587	ENSBTAG00000003560	-	LastExon	LastExon	LastExon	.	GO:0000082::G1/S transition of mitotic cell cycle;GO:0000122::negative regulation of transcription from RNA polymerase II promoter;GO:0001047::core promoter binding;GO:0001102::RNA polymerase II activating transcription factor binding;GO:0001558::regulation of cell growth;GO:0001894::tissue homeostasis;GO:0005634::nucleus;GO:0005654::nucleoplasm;GO:0005667::transcription factor complex;GO:0005819…	GO:0001104::RNA polymerase II transcription cofactor activity;GO:0003712::transcription cofactor activity;GO:0004872::receptor activity;GO:0005634::nucleus;GO:0005654::nucleoplasm;GO:0006351::transcription, DNA-templated;GO:0006355::regulation of transcription, DNA-templated;GO:0006357::regulation of transcription from RNA polymerase II promoter;GO:0006366::transcription from RNA polymerase II pr…	.
12	18173387	18173388	IP_peak_377a	11.7967	570	18173185	18173958	ENSBTAG00000003560	-	-	1	ENSBTAG00000006640	RB1	23077	ENSBTAG00000019502	MED4	185177	ENSBTAG00000003560	-	LastExon	LastExon	LastExon	.	GO:0000082::G1/S transition of mitotic cell cycle;GO:0000122::negative regulation of transcription from RNA polymerase II promoter;GO:0001047::core promoter binding;GO:0001102::RNA polymerase II activating transcription factor binding;GO:0001558::regulation of cell growth;GO:0001894::tissue homeostasis;GO:0005634::nucleus;GO:0005654::nucleoplasm;GO:0005667::transcription factor complex;GO:0005819…	GO:0001104::RNA polymerase II transcription cofactor activity;GO:0003712::transcription cofactor activity;GO:0004872::receptor activity;GO:0005634::nucleus;GO:0005654::nucleoplasm;GO:0006351::transcription, DNA-templated;GO:0006355::regulation of transcription, DNA-templated;GO:0006357::regulation of transcription from RNA polymerase II promoter;GO:0006366::transcription from RNA polymerase II pr…	.
11	94782545	94782546	IP_peak_357	3.22608	-149148	94931694	94932632	ENSBTAG00000023860	-	+	1	ENSBTAG00000023860	-	149148	ENSBTAG00000021921	STRBP	363710	ENSBTAG00000003610	DENND1A	Intron8	Intron8	Intron8	GO:0005739::mitochondrion;GO:0005960::glycine cleavage complex;GO:0019464::glycine decarboxylation via glycine cleavage system	GO:0005739::mitochondrion;GO:0005960::glycine cleavage complex;GO:0019464::glycine decarboxylation via glycine cleavage system	GO:0003677::DNA binding;GO:0003723::RNA binding;GO:0003725::double-stranded RNA binding;GO:0003727::single-stranded RNA binding;GO:0005634::nucleus;GO:0005737::cytoplasm;GO:0007275::multicellular organismal development;GO:0007283::spermatogenesis;GO:0007286::spermatid development;GO:0007638::mechanosensory behavior;GO:0015630::microtubule cytoskeleton;GO:0030154::cell differentiation	GO:0005654::nucleoplasm;GO:0005829::cytosol;GO:0006897::endocytosis;GO:0017112::Rab guanyl-nucleotide exchange factor activity;GO:0017124::SH3 domain binding;GO:0017137::Rab GTPase binding;GO:0030136::clathrin-coated vesicle;GO:0030425::dendrite;GO:0030665::clathrin-coated vesicle membrane;GO:0032266::phosphatidylinositol-3-phosphate binding;GO:0032456::endocytic recycling;GO:0032483::regulation …
11	94831425	94831426	IP_peak_358	8.44714	-100268	94931694	94932632	ENSBTAG00000023860	-	+	1	ENSBTAG00000023860	-	100268	ENSBTAG00000021921	STRBP	412590	ENSBTAG00000003610	DENND1A	Intron5	Intron5	Intron5	GO:0005739::mitochondrion;GO:0005960::glycine cleavage complex;GO:0019464::glycine decarboxylation via glycine cleavage system	GO:0005739::mitochondrion;GO:0005960::glycine cleavage complex;GO:0019464::glycine decarboxylation via glycine cleavage system	GO:0003677::DNA binding;GO:0003723::RNA binding;GO:0003725::double-stranded RNA binding;GO:0003727::single-stranded RNA binding;GO:0005634::nucleus;GO:0005737::cytoplasm;GO:0007275::multicellular organismal development;GO:0007283::spermatogenesis;GO:0007286::spermatid development;GO:0007638::mechanosensory behavior;GO:0015630::microtubule cytoskeleton;GO:0030154::cell differentiation	GO:0005654::nucleoplasm;GO:0005829::cytosol;GO:0006897::endocytosis;GO:0017112::Rab guanyl-nucleotide exchange factor activity;GO:0017124::SH3 domain binding;GO:0017137::Rab GTPase binding;GO:0030136::clathrin-coated vesicle;GO:0030425::dendrite;GO:0030665::clathrin-coated vesicle membrane;GO:0032266::phosphatidylinositol-3-phosphate binding;GO:0032456::endocytic recycling;GO:0032483::regulation …
X	130590610	130590611	IP_peak_2522	3.20086	131329	130459281	130711913	ENSBTAG00000003727	SH3KBP1	+	1	ENSBTAG00000019855	MAP3K15	139654	ENSBTAG00000034266		1208204	ENSBTAG00000003727	SH3KBP1	Intron5	Intron5	Intron5	GO:0005737::cytoplasm;GO:0005911::cell-cell junction;GO:0007010::cytoskeleton organization;GO:0008360::regulation of cell shape;GO:0016477::cell migration;GO:0030139::endocytic vesicle	GO:0000165::MAPK cascade;GO:0000166::nucleotide binding;GO:0000186::activation of MAPKK activity;GO:0004672::protein kinase activity;GO:0004709::MAP kinase kinase kinase activity;GO:0005524::ATP binding;GO:0005622::intracellular;GO:0006468::protein phosphorylation;GO:0016301::kinase activity;GO:0016310::phosphorylation;GO:0016740::transferase activity	.	GO:0005737::cytoplasm;GO:0005911::cell-cell junction;GO:0007010::cytoskeleton organization;GO:0008360::regulation of cell shape;GO:0016477::cell migration;GO:0030139::endocytic vesicle
20	25445517	25445518	IP_peak_1044	5.02393	77864	25407689	25523382	ENSBTAG00000003728	NDUFS4	-	1	ENSBTAG00000005380	MOCS2	519657	ENSBTAG00000022714	HSPB3	785313	ENSBTAG00000003728	NDUFS4	Intron2	Intron2	Intron2	GO:0001932::regulation of protein phosphorylation;GO:0005739::mitochondrion;GO:0005743::mitochondrial inner membrane;GO:0005747::mitochondrial respiratory chain complex I;GO:0007420::brain development;GO:0008137::NADH dehydrogenase (ubiquinone) activity;GO:0016020::membrane;GO:0016651::oxidoreductase activity, acting on NAD(P)H;GO:0019933::cAMP-mediated signaling;GO:0022900::electron transport ch…	GO:0005634::nucleus;GO:0005737::cytoplasm;GO:0005829::cytosol;GO:0006777::Mo-molybdopterin cofactor biosynthetic process;GO:0016607::nuclear speck;GO:0016740::transferase activity;GO:0019008::molybdopterin synthase complex;GO:0030366::molybdopterin synthase activity;GO:0032324::molybdopterin cofactor biosynthetic process	.	GO:0001932::regulation of protein phosphorylation;GO:0005739::mitochondrion;GO:0005743::mitochondrial inner membrane;GO:0005747::mitochondrial respiratory chain complex I;GO:0007420::brain development;GO:0008137::NADH dehydrogenase (ubiquinone) activity;GO:0016020::membrane;GO:0016651::oxidoreductase activity, acting on NAD(P)H;GO:0019933::cAMP-mediated signaling;GO:0022900::electron transport ch…
9	63141148	63141149	IP_peak_2144	5.02393	13809	63127339	63150180	ENSBTAG00000003764	AKIRIN2	+	1	ENSBTAG00000016967	RARS2	84298	ENSBTAG00000044223		62249	ENSBTAG00000003764	AKIRIN2	Intron1	Intron1	Intron1	GO:0002376::immune system process;GO:0005634::nucleus;GO:0005654::nucleoplasm;GO:0006351::transcription, DNA-templated;GO:0006355::regulation of transcription, DNA-templated;GO:0007275::multicellular organismal development;GO:0009790::embryo development;GO:0017053::transcriptional repressor complex;GO:0019899::enzyme binding;GO:0032496::response to lipopolysaccharide;GO:0032755::positive regulati…	GO:0000166::nucleotide binding;GO:0003723::RNA binding;GO:0004812::aminoacyl-tRNA ligase activity;GO:0004814::arginine-tRNA ligase activity;GO:0005524::ATP binding;GO:0005737::cytoplasm;GO:0005739::mitochondrion;GO:0005759::mitochondrial matrix;GO:0006412::translation;GO:0006418::tRNA aminoacylation for protein translation;GO:0006420::arginyl-tRNA aminoacylation;GO:0016874::ligase activity;GO:003…	.	GO:0002376::immune system process;GO:0005634::nucleus;GO:0005654::nucleoplasm;GO:0006351::transcription, DNA-templated;GO:0006355::regulation of transcription, DNA-templated;GO:0007275::multicellular organismal development;GO:0009790::embryo development;GO:0017053::transcriptional repressor complex;GO:0019899::enzyme binding;GO:0032496::response to lipopolysaccharide;GO:0032755::positive regulati…
17	44569296	44569297	IP_peak_776	2.34354	278	44506802	44569575	ENSBTAG00000003840	GUCY1B3	-	1	ENSBTAG00000013001	-	488570	ENSBTAG00000011062	TDO2	175028	ENSBTAG00000003840	GUCY1B3	Intron1	Intron1	Intron1	GO:0000166::nucleotide binding;GO:0004383::guanylate cyclase activity;GO:0005525::GTP binding;GO:0005622::intracellular;GO:0005737::cytoplasm;GO:0005886::plasma membrane;GO:0006182::cGMP biosynthetic process;GO:0008074::guanylate cyclase complex, soluble;GO:0009190::cyclic nucleotide biosynthetic process;GO:0016829::lyase activity;GO:0016849::phosphorus-oxygen lyase activity;GO:0019934::cGMP-medi…	GO:0003676::nucleic acid binding;GO:0005622::intracellular;GO:0006355::regulation of transcription, DNA-templated;GO:0046872::metal ion binding	GO:0004833::tryptophan 2,3-dioxygenase activity;GO:0006569::tryptophan catabolic process;GO:0016491::oxidoreductase activity;GO:0019441::tryptophan catabolic process to kynurenine;GO:0019442::tryptophan catabolic process to acetyl-CoA;GO:0020037::heme binding;GO:0042802::identical protein binding;GO:0046872::metal ion binding;GO:0051213::dioxygenase activity;GO:0051289::protein homotetramerizatio…	GO:0000166::nucleotide binding;GO:0004383::guanylate cyclase activity;GO:0005525::GTP binding;GO:0005622::intracellular;GO:0005737::cytoplasm;GO:0005886::plasma membrane;GO:0006182::cGMP biosynthetic process;GO:0008074::guanylate cyclase complex, soluble;GO:0009190::cyclic nucleotide biosynthetic process;GO:0016829::lyase activity;GO:0016849::phosphorus-oxygen lyase activity;GO:0019934::cGMP-medi…
11	72053990	72053991	IP_peak_344	3.22608	4254	72034551	72058245	ENSBTAG00000003904	GPN1	-	1	ENSBTAG00000046049		5866	ENSBTAG00000018680	-	32973	ENSBTAG00000003904	GPN1	Intron2	Intron2	Intron2	GO:0000166::nucleotide binding;GO:0003924::GTPase activity;GO:0005525::GTP binding;GO:0005634::nucleus;GO:0005654::nucleoplasm;GO:0005737::cytoplasm;GO:0005739::mitochondrion;GO:0005829::cytosol;GO:0016787::hydrolase activity;GO:0044376::RNA polymerase II complex localization to nucleus;GO:1990022::RNA polymerase III complex localization to nucleus	.	GO:0003729::mRNA binding	GO:0000166::nucleotide binding;GO:0003924::GTPase activity;GO:0005525::GTP binding;GO:0005634::nucleus;GO:0005654::nucleoplasm;GO:0005737::cytoplasm;GO:0005739::mitochondrion;GO:0005829::cytosol;GO:0016787::hydrolase activity;GO:0044376::RNA polymerase II complex localization to nucleus;GO:1990022::RNA polymerase III complex localization to nucleus
29	42885616	42885617	IP_peak_1426	4.02382	3023	42882593	42889928	ENSBTAG00000003967	OTUB1	+	1	ENSBTAG00000006386	-	122502	ENSBTAG00000007827	RCOR2	13279	ENSBTAG00000003967	OTUB1	Intron3	Intron3	Intron3	.	.	.	.
X	58622652	58622653	IP_peak_2387	4.98931	8985	58613667	58638203	ENSBTAG00000004008	FAM199X	+	1	ENSBTAG00000047884		374807	ENSBTAG00000000441	SLC25A53	70867	ENSBTAG00000004008	FAM199X	Intron1	Intron1	Intron1	.	.	GO:0005743::mitochondrial inner membrane;GO:0006810::transport;GO:0006839::mitochondrial transport;GO:0016020::membrane;GO:0016021::integral component of membrane;GO:0022857::transmembrane transporter activity;GO:0055085::transmembrane transport	.
8	107174086	107174087	IP_peak_2039	17.4972	23769	107150317	107379748	ENSBTAG00000004010	PAPPA	+	1	ENSBTAG00000017155	TRIM32	471072	ENSBTAG00000044523		149052	ENSBTAG00000004010	PAPPA	Intron2	Intron2	Intron2	GO:0004175::endopeptidase activity;GO:0004222::metalloendopeptidase activity;GO:0005576::extracellular region;GO:0005615::extracellular space;GO:0006508::proteolysis;GO:0008237::metallopeptidase activity	GO:0000209::protein polyubiquitination;GO:0001894::tissue homeostasis;GO:0003723::RNA binding;GO:0004842::ubiquitin-protein transferase activity;GO:0005622::intracellular;GO:0005634::nucleus;GO:0005737::cytoplasm;GO:0005863::striated muscle myosin thick filament;GO:0007014::actin ubiquitination;GO:0008270::zinc ion binding;GO:0009411::response to UV;GO:0016567::protein ubiquitination;GO:0017022::…	.	GO:0004175::endopeptidase activity;GO:0004222::metalloendopeptidase activity;GO:0005576::extracellular region;GO:0005615::extracellular space;GO:0006508::proteolysis;GO:0008237::metallopeptidase activity
27	36540618	36540619	IP_peak_1339	3.22608	-81956	36622575	36622681	ENSBTAG00000042937		+	1	ENSBTAG00000042937		81956	ENSBTAG00000003275	-	184691	ENSBTAG00000004015	KAT6A	Exon14	Exon14	Exon14	.	.	.	GO:0000786::nucleosome;GO:0003677::DNA binding;GO:0003713::transcription coactivator activity;GO:0004402::histone acetyltransferase activity;GO:0005634::nucleus;GO:0005730::nucleolus;GO:0005829::cytosol;GO:0006334::nucleosome assembly;GO:0006355::regulation of transcription, DNA-templated;GO:0006473::protein acetylation;GO:0008134::transcription factor binding;GO:0008270::zinc ion binding;GO:0016…
4	51781888	51781889	IP_peak_1545	2.86999	-33567	51488523	51748321	ENSBTAG00000010756	ST7	-	1	ENSBTAG00000014228	TFEC	807685	ENSBTAG00000010756	ST7	33567	ENSBTAG00000004072	CAPZA2	UTR3	UTR3	UTR3	GO:0016020::membrane;GO:0016021::integral component of membrane	GO:0005654::nucleoplasm;GO:0006355::regulation of transcription, DNA-templated;GO:0034605::cellular response to heat;GO:0046983::protein dimerization activity	GO:0016020::membrane;GO:0016021::integral component of membrane	GO:0003779::actin binding;GO:0005903::brush border;GO:0008290::F-actin capping protein complex;GO:0016020::membrane;GO:0030863::cortical cytoskeleton;GO:0051016::barbed-end actin filament capping;GO:0051693::actin filament capping;GO:0070062::extracellular vesicular exosome
11	25105643	25105644	IP_peak_305	3.22608	63315	25042328	25042434	ENSBTAG00000045766		+	1	ENSBTAG00000032521	PLEKHH2	868765	ENSBTAG00000032623	KCNG3	143157	ENSBTAG00000004073	MTA3	Intron5	Intron5	Intron5	.	GO:0003779::actin binding;GO:0005737::cytoplasm;GO:0005856::cytoskeleton;GO:0005886::plasma membrane;GO:0030027::lamellipodium;GO:0030835::negative regulation of actin filament depolymerization;GO:0030864::cortical actin cytoskeleton;GO:0042802::identical protein binding	GO:0005216::ion channel activity;GO:0005244::voltage-gated ion channel activity;GO:0005249::voltage-gated potassium channel activity;GO:0005251::delayed rectifier potassium channel activity;GO:0005267::potassium channel activity;GO:0005783::endoplasmic reticulum;GO:0005886::plasma membrane;GO:0006810::transport;GO:0006811::ion transport;GO:0006813::potassium ion transport;GO:0008076::voltage-gate…	GO:0003677::DNA binding;GO:0003682::chromatin binding;GO:0003700::sequence-specific DNA binding transcription factor activity;GO:0005634::nucleus;GO:0005737::cytoplasm;GO:0006355::regulation of transcription, DNA-templated;GO:0008270::zinc ion binding;GO:0008284::positive regulation of cell proliferation;GO:0010971::positive regulation of G2/M transition of mitotic cell cycle;GO:0032403::protein …
25	34884514	34884515	IP_peak_1263	3.49467	-20497	34863905	34864017	ENSBTAG00000037454		-	1	ENSBTAG00000014834	-	76120	ENSBTAG00000037454		20497	ENSBTAG00000004077	YWHAG	UTR3	UTR3	UTR3	.	GO:0001809::positive regulation of type IV hypersensitivity;GO:0001825::blastocyst formation;GO:0002081::outer acrosomal membrane;GO:0002455::humoral immune response mediated by circulating immunoglobulin;GO:0002687::positive regulation of leukocyte migration;GO:0004871::signal transducer activity;GO:0005384::manganese ion transmembrane transporter activity;GO:0005576::extracellular region;GO:000…	.	GO:0003723::RNA binding;GO:0005080::protein kinase C binding;GO:0005159::insulin-like growth factor receptor binding;GO:0005622::intracellular;GO:0005925::focal adhesion;GO:0006605::protein targeting;GO:0016020::membrane;GO:0019904::protein domain specific binding;GO:0043209::myelin sheath;GO:0045664::regulation of neuron differentiation;GO:0048167::regulation of synaptic plasticity;GO:0070062::e…
9	89731417	89731418	IP_peak_2175	2.65492	15855	89715562	89780254	ENSBTAG00000004099	CCDC170	+	1	ENSBTAG00000007159	ESR1	238168	ENSBTAG00000006398	TOMM7	38646	ENSBTAG00000004099	CCDC170	Intron4	Intron4	Intron4	.	GO:0000122::negative regulation of transcription from RNA polymerase II promoter;GO:0000790::nuclear chromatin;GO:0000978::RNA polymerase II core promoter proximal region sequence-specific DNA binding;GO:0001046::core promoter sequence-specific DNA binding;GO:0001077::RNA polymerase II core promoter proximal region sequence-specific DNA binding transcription factor activity involved in positive r…	.	.
5	65307138	65307139	IP_peak_1651	2.43654	-60129	65367268	65368393	ENSBTAG00000047741		+	1	ENSBTAG00000047741		60129	ENSBTAG00000045140		344897	ENSBTAG00000004145	ANO4	Intron16	Intron16	Intron16	.	.	.	GO:0005229::intracellular calcium activated chloride channel activity;GO:0005622::intracellular;GO:0005886::plasma membrane;GO:0006810::transport;GO:0006821::chloride transport;GO:0006869::lipid transport;GO:0016020::membrane;GO:0016021::integral component of membrane;GO:0017128::phospholipid scramblase activity;GO:0046983::protein dimerization activity;GO:0061588::calcium activated phospholipid …
10	79322384	79322385	IP_peak_261	3.90839	-129309	79451694	79486866	ENSBTAG00000010239	FAM71D	+	1	ENSBTAG00000010239	FAM71D	129309	ENSBTAG00000038667		1442437	ENSBTAG00000004171	GPHN	Intron20	Intron20	Intron20	.	.	.	.
10	79340228	79340229	IP_peak_262	4.39881	-111465	79451694	79486866	ENSBTAG00000010239	FAM71D	+	1	ENSBTAG00000010239	FAM71D	111465	ENSBTAG00000038667		1460281	ENSBTAG00000004171	GPHN	Intron21	Intron21	Intron21	.	.	.	.
7	21260808	21260809	IP_peak_1814	4.98931	-4216	21265025	21278270	ENSBTAG00000020417	DAPK3	+	1	ENSBTAG00000020417	DAPK3	4216	ENSBTAG00000045914	-	13159	ENSBTAG00000004258	-	UTR3	UTR3	UTR3	.	.	.	.
7	21253636	21253637	IP_peak_1813	7.408	1198	21252438	21261327	ENSBTAG00000004258	-	+	1	ENSBTAG00000042383		1758	ENSBTAG00000045914	-	5987	ENSBTAG00000004258	-	Exon2	Exon2	Exon2	.	.	.	.
22	51323084	51323085	IP_peak_1179a	5.08049	5321	51328304	51328406	ENSBTAG00000044873		-	1	ENSBTAG00000011899	USP4	12214	ENSBTAG00000000387		56417	ENSBTAG00000004279	RHOA	UTR3	UTR3	UTR3	.	.	.	.
10	86885929	86885930	IP_peak_271	5.70245	2190	86883739	86887169	ENSBTAG00000004322	FOS	+	1	ENSBTAG00000009451	JDP2	120513	ENSBTAG00000005694	TMED10	83636	ENSBTAG00000004322	FOS	LastExon	LastExon	LastExon	.	.	.	.
15	8288785	8288786	IP_peak_637	4.11731	70948	8264444	8359734	ENSBTAG00000004423	ARHGAP42	-	1	ENSBTAG00000034724	-	5322973	ENSBTAG00000020032	CEP126	1199229	ENSBTAG00000004423	ARHGAP42	Intron12	Intron12	Intron12	GO:0003085::negative regulation of systemic arterial blood pressure;GO:0005096::GTPase activator activity;GO:0007165::signal transduction;GO:0035024::negative regulation of Rho protein signal transduction;GO:0090630::NA;GO:1904694::NA	.	GO:0005813::centrosome;GO:0007052::mitotic spindle organization;GO:0030496::midbody;GO:0031122::cytoplasmic microtubule organization;GO:0060271::cilium morphogenesis;GO:0097546::ciliary base;GO:1905515::NA	GO:0003085::negative regulation of systemic arterial blood pressure;GO:0005096::GTPase activator activity;GO:0007165::signal transduction;GO:0035024::negative regulation of Rho protein signal transduction;GO:0090630::NA;GO:1904694::NA
6	26104117	26104118	IP_peak_1720	7.99793	1095	26103022	26104344	ENSBTAG00000004428	H2AFZ	+	1	ENSBTAG00000004426	DNAJB14	1358	ENSBTAG00000039384	-	39901	ENSBTAG00000004428	H2AFZ	UTR3	UTR3	UTR3	.	.	.	.
15	77583049	77583050	IP_peak_705	5.02393	-15500	77567439	77567549	ENSBTAG00000043098		-	1	ENSBTAG00000038160	-	259359	ENSBTAG00000043098		15500	ENSBTAG00000004448	CKAP5	Intron18	Intron18	Intron18	.	GO:0004871::signal transducer activity;GO:0004984::olfactory receptor activity;GO:0005549::odorant binding;GO:0007165::signal transduction;GO:0007186::G-protein coupled receptor signaling pathway;GO:0016020::membrane;GO:0016021::integral component of membrane;GO:0050911::detection of chemical stimulus involved in sensory perception of smell	.	GO:0000776::kinetochore;GO:0000922::spindle pole;GO:0000930::gamma-tubulin complex;GO:0005813::centrosome;GO:0007051::spindle organization;GO:0007098::centrosome cycle;GO:0016020::membrane;GO:0030951::establishment or maintenance of microtubule cytoskeleton polarity;GO:0035371::microtubule plus-end;GO:0043234::protein complex;GO:0045296::cadherin binding;GO:0046785::microtubule polymerization;GO:…
X	136971209	136971210	IP_peak_2538	3.90839	10292	136960917	136961023	ENSBTAG00000042242		+	1	ENSBTAG00000010922	-	16391	ENSBTAG00000017209	GLRA2	728306	ENSBTAG00000004461	OFD1	Intron5	Intron5	Intron5	.	GO:0005622::intracellular;GO:0005634::nucleus;GO:0005737::cytoplasm;GO:0005793::endoplasmic reticulum-Golgi intermediate compartment;GO:0006351::transcription, DNA-templated;GO:0006810::transport;GO:0006888::ER to Golgi vesicle-mediated transport;GO:0016192::vesicle-mediated transport;GO:0048471::perinuclear region of cytoplasm	GO:0005216::ion channel activity;GO:0005230::extracellular ligand-gated ion channel activity;GO:0005886::plasma membrane;GO:0005887::integral component of plasma membrane;GO:0006810::transport;GO:0006811::ion transport;GO:0006821::chloride transport;GO:0007218::neuropeptide signaling pathway;GO:0016020::membrane;GO:0016021::integral component of membrane;GO:0016594::glycine binding;GO:0016934::ex…	.
14	65000780	65000781	IP_peak_571	3.20086	30589	64905620	65031370	ENSBTAG00000004518	GRHL2	-	1	ENSBTAG00000008054	ZNF706	337572	ENSBTAG00000043335		676148	ENSBTAG00000004518	GRHL2	Intron5	Intron5	Intron5	.	.	.	.
2	26980766	26980767	IP_peak_932	6.20515	44003	26936763	27078521	ENSBTAG00000004555	LRP2	+	1	ENSBTAG00000026885	ABCB11	196047	ENSBTAG00000010736	BBS5	159107	ENSBTAG00000004555	LRP2	Intron15	Intron15	Intron15	.	.	.	.
6	12170051	12170052	IP_peak_1708	3.90839	31421	12092955	12201473	ENSBTAG00000004574	UGT8	-	1	ENSBTAG00000017808	ARSJ	549970	ENSBTAG00000000119		1945624	ENSBTAG00000004574	UGT8	Intron1	Intron1	Intron1	GO:0002175::protein localization to paranode region of axon;GO:0007010::cytoskeleton organization;GO:0008152::metabolic process;GO:0015020::glucuronosyltransferase activity;GO:0016020::membrane;GO:0016021::integral component of membrane;GO:0016740::transferase activity;GO:0016757::transferase activity, transferring glycosyl groups;GO:0016758::transferase activity, transferring hexosyl groups;GO:0…	GO:0003824::catalytic activity;GO:0008152::metabolic process;GO:0008484::sulfuric ester hydrolase activity	.	GO:0002175::protein localization to paranode region of axon;GO:0007010::cytoskeleton organization;GO:0008152::metabolic process;GO:0015020::glucuronosyltransferase activity;GO:0016020::membrane;GO:0016021::integral component of membrane;GO:0016740::transferase activity;GO:0016757::transferase activity, transferring glycosyl groups;GO:0016758::transferase activity, transferring hexosyl groups;GO:0…
26	26348873	26348874	IP_peak_1294	3.90839	54841	26294032	26397191	ENSBTAG00000004612	-	+	1	ENSBTAG00000044306		3008495	ENSBTAG00000024999	UTF1	347514	ENSBTAG00000004612	-	Intron8	Intron8	Intron8	GO:0016020::membrane;GO:0016021::integral component of membrane	.	GO:0003713::transcription coactivator activity;GO:0005634::nucleus;GO:0008584::male gonad development;GO:0045944::positive regulation of transcription from RNA polymerase II promoter;GO:0071837::HMG box domain binding	GO:0016020::membrane;GO:0016021::integral component of membrane
28	3159710	3159711	IP_peak_1348	5.08049	46	3159664	3160998	ENSBTAG00000004624	-	+	1	ENSBTAG00000010500	-	164019	ENSBTAG00000047434	TSNAX	83053	ENSBTAG00000004624	-	LastExon	LastExon	LastExon	.	GO:0005506::iron ion binding;GO:0016491::oxidoreductase activity;GO:0016705::oxidoreductase activity, acting on paired donors, with incorporation or reduction of molecular oxygen;GO:0031418::L-ascorbic acid binding;GO:0055114::oxidation-reduction process	GO:0005634::nucleus;GO:0005737::cytoplasm;GO:0043565::sequence-specific DNA binding	.
17	6519591	6519592	IP_peak_733	2.65492	16513	6516911	6536105	ENSBTAG00000004633	-	-	1	ENSBTAG00000016813	SH3D19	117325	ENSBTAG00000042384		93686	ENSBTAG00000004633	-	Intron9	Intron9	Intron9	GO:0004252::serine-type endopeptidase activity;GO:0006508::proteolysis;GO:0008233::peptidase activity;GO:0008236::serine-type peptidase activity;GO:0016787::hydrolase activity	GO:0005654::nucleoplasm;GO:0005829::cytosol;GO:0005886::plasma membrane;GO:0007010::cytoskeleton organization;GO:0022604::regulation of cell morphogenesis;GO:0051044::positive regulation of membrane protein ectodomain proteolysis	.	GO:0004252::serine-type endopeptidase activity;GO:0006508::proteolysis;GO:0008233::peptidase activity;GO:0008236::serine-type peptidase activity;GO:0016787::hydrolase activity
11	10319707	10319708	IP_peak_288	3.90839	-27499	10291514	10292208	ENSBTAG00000010072		-	1	ENSBTAG00000006259	MOB1A	140386	ENSBTAG00000010072		27499	ENSBTAG00000004884	SLC4A5	Intron3	Intron3	Intron3	.	GO:0005634::nucleus;GO:0005730::nucleolus;GO:0005829::cytosol;GO:0016301::kinase activity;GO:0016310::phosphorylation;GO:0035329::hippo signaling;GO:0070062::extracellular vesicular exosome	.	GO:0002064::epithelial cell development;GO:0003014::renal system process;GO:0003073::regulation of systemic arterial blood pressure;GO:0005215::transporter activity;GO:0005452::inorganic anion exchanger activity;GO:0005887::integral component of plasma membrane;GO:0006810::transport;GO:0006811::ion transport;GO:0006820::anion transport;GO:0008509::anion transmembrane transporter activity;GO:00085…
3	6687228	6687229	IP_peak_1438	8.73245	-28161	6629251	6659067	ENSBTAG00000005976	HSD17B7	-	1	ENSBTAG00000010174	SPATA46	425089	ENSBTAG00000005976	HSD17B7	28161	ENSBTAG00000004885	DDR2	Exon16	Exon16	Exon16	GO:0000253::3-keto sterol reductase activity;GO:0005783::endoplasmic reticulum;GO:0006695::cholesterol biosynthetic process;GO:0016020::membrane;GO:0016021::integral component of membrane;GO:0055114::oxidation-reduction process	GO:0005634::nucleus;GO:0007283::spermatogenesis;GO:0007342::fusion of sperm to egg plasma membrane;GO:0016020::membrane;GO:0030154::cell differentiation;GO:0031965::nuclear membrane	GO:0000253::3-keto sterol reductase activity;GO:0005783::endoplasmic reticulum;GO:0006695::cholesterol biosynthetic process;GO:0016020::membrane;GO:0016021::integral component of membrane;GO:0055114::oxidation-reduction process	GO:0003416::endochondral bone growth;GO:0004672::protein kinase activity;GO:0004713::protein tyrosine kinase activity;GO:0004714::transmembrane receptor protein tyrosine kinase activity;GO:0005518::collagen binding;GO:0005524::ATP binding;GO:0005886::plasma membrane;GO:0005887::integral component of plasma membrane;GO:0005925::focal adhesion;GO:0006468::protein phosphorylation;GO:0007169::transme…
3	6694309	6694310	IP_peak_1439	7.44352	-35242	6629251	6659067	ENSBTAG00000005976	HSD17B7	-	1	ENSBTAG00000010174	SPATA46	418008	ENSBTAG00000005976	HSD17B7	35242	ENSBTAG00000004885	DDR2	Exon12	Exon12	Exon12	GO:0000253::3-keto sterol reductase activity;GO:0005783::endoplasmic reticulum;GO:0006695::cholesterol biosynthetic process;GO:0016020::membrane;GO:0016021::integral component of membrane;GO:0055114::oxidation-reduction process	GO:0005634::nucleus;GO:0007283::spermatogenesis;GO:0007342::fusion of sperm to egg plasma membrane;GO:0016020::membrane;GO:0030154::cell differentiation;GO:0031965::nuclear membrane	GO:0000253::3-keto sterol reductase activity;GO:0005783::endoplasmic reticulum;GO:0006695::cholesterol biosynthetic process;GO:0016020::membrane;GO:0016021::integral component of membrane;GO:0055114::oxidation-reduction process	GO:0003416::endochondral bone growth;GO:0004672::protein kinase activity;GO:0004713::protein tyrosine kinase activity;GO:0004714::transmembrane receptor protein tyrosine kinase activity;GO:0005518::collagen binding;GO:0005524::ATP binding;GO:0005886::plasma membrane;GO:0005887::integral component of plasma membrane;GO:0005925::focal adhesion;GO:0006468::protein phosphorylation;GO:0007169::transme…
3	6719822	6719823	IP_peak_1440	6.20515	-60755	6629251	6659067	ENSBTAG00000005976	HSD17B7	-	1	ENSBTAG00000010174	SPATA46	392495	ENSBTAG00000005976	HSD17B7	60755	ENSBTAG00000004885	DDR2	Exon5	Exon5	Exon5	GO:0000253::3-keto sterol reductase activity;GO:0005783::endoplasmic reticulum;GO:0006695::cholesterol biosynthetic process;GO:0016020::membrane;GO:0016021::integral component of membrane;GO:0055114::oxidation-reduction process	GO:0005634::nucleus;GO:0007283::spermatogenesis;GO:0007342::fusion of sperm to egg plasma membrane;GO:0016020::membrane;GO:0030154::cell differentiation;GO:0031965::nuclear membrane	GO:0000253::3-keto sterol reductase activity;GO:0005783::endoplasmic reticulum;GO:0006695::cholesterol biosynthetic process;GO:0016020::membrane;GO:0016021::integral component of membrane;GO:0055114::oxidation-reduction process	GO:0003416::endochondral bone growth;GO:0004672::protein kinase activity;GO:0004713::protein tyrosine kinase activity;GO:0004714::transmembrane receptor protein tyrosine kinase activity;GO:0005518::collagen binding;GO:0005524::ATP binding;GO:0005886::plasma membrane;GO:0005887::integral component of plasma membrane;GO:0005925::focal adhesion;GO:0006468::protein phosphorylation;GO:0007169::transme…
X	110717505	110717506	IP_peak_2482	5.18999	-65376	110651578	110652129	ENSBTAG00000046448	-	-	1	ENSBTAG00000047334		188585	ENSBTAG00000046448	-	65376	ENSBTAG00000004955	SYTL5	Intron16	Intron16	Intron16	.	.	.	GO:0005509::calcium ion binding;GO:0005544::calcium-dependent phospholipid binding;GO:0005886::plasma membrane;GO:0006887::exocytosis;GO:0006906::vesicle fusion;GO:0017137::Rab GTPase binding;GO:0017158::regulation of calcium ion-dependent exocytosis;GO:0019905::syntaxin binding;GO:0030276::clathrin binding;GO:0048791::calcium ion-dependent exocytosis of neurotransmitter;GO:0070382::exocytic vesi…
10	19933992	19933993	IP_peak_217	3.20086	87934	19980212	20021927	ENSBTAG00000017466	HCN4	-	1	ENSBTAG00000019734	CD276	407757	ENSBTAG00000001578	ADPGK	524049	ENSBTAG00000004990	NEO1	Intron18	Intron18	Intron18	.	.	.	.
20	64291712	64291713	IP_peak_1093	2.31504	143779	64147933	64352311	ENSBTAG00000005021	SEMA5A	+	1	ENSBTAG00000009400	FASTKD3	1170242	ENSBTAG00000044500		521859	ENSBTAG00000005021	SEMA5A	Intron10	Intron10	Intron10	GO:0005615::extracellular space;GO:0016020::membrane;GO:0016021::integral component of membrane;GO:0038191::neuropilin binding;GO:0050919::negative chemotaxis;GO:0070062::extracellular vesicular exosome	GO:0003723::RNA binding;GO:0004672::protein kinase activity;GO:0005634::nucleus;GO:0005739::mitochondrion;GO:0006468::protein phosphorylation;GO:0045333::cellular respiration	.	GO:0005615::extracellular space;GO:0016020::membrane;GO:0016021::integral component of membrane;GO:0038191::neuropilin binding;GO:0050919::negative chemotaxis;GO:0070062::extracellular vesicular exosome
15	57282418	57282419	IP_peak_698	2.43654	26195	57256223	57313832	ENSBTAG00000005034	CAPN5	+	1	ENSBTAG00000003955	MYO7A	49724	ENSBTAG00000008557		160127	ENSBTAG00000005034	CAPN5	Intron4	Intron4	Intron4	GO:0004198::calcium-dependent cysteine-type endopeptidase activity;GO:0005622::intracellular;GO:0005737::cytoplasm;GO:0005925::focal adhesion;GO:0006508::proteolysis;GO:0008233::peptidase activity;GO:0008234::cysteine-type peptidase activity;GO:0009986::cell surface;GO:0016787::hydrolase activity;GO:0070062::extracellular vesicular exosome	GO:0000146::microfilament motor activity;GO:0000166::nucleotide binding;GO:0001750::photoreceptor outer segment;GO:0001845::phagolysosome assembly;GO:0001917::photoreceptor inner segment;GO:0003774::motor activity;GO:0005516::calmodulin binding;GO:0005524::ATP binding;GO:0005737::cytoplasm;GO:0005765::lysosomal membrane;GO:0005829::cytosol;GO:0005856::cytoskeleton;GO:0006886::intracellular protei…	.	GO:0004198::calcium-dependent cysteine-type endopeptidase activity;GO:0005622::intracellular;GO:0005737::cytoplasm;GO:0005925::focal adhesion;GO:0006508::proteolysis;GO:0008233::peptidase activity;GO:0008234::cysteine-type peptidase activity;GO:0009986::cell surface;GO:0016787::hydrolase activity;GO:0070062::extracellular vesicular exosome
6	68498697	68498698	IP_peak_1760	2.43654	31975	68468930	68530673	ENSBTAG00000005062	TEC	-	1	ENSBTAG00000021963	SLAIN2	196600	ENSBTAG00000005055	TXK	49494	ENSBTAG00000005062	TEC	Intron7	Intron7	Intron7	.	.	.	.
8	87360146	87360147	IP_peak_2010	5.18999	19758	87340388	87578642	ENSBTAG00000005092	ROR2	+	1	ENSBTAG00000017763	NFIL3	531179	ENSBTAG00000004778	-	208601	ENSBTAG00000005092	ROR2	Intron1	Intron1	Intron1	GO:0000166::nucleotide binding;GO:0001501::skeletal system development;GO:0001502::cartilage condensation;GO:0001756::somitogenesis;GO:0004672::protein kinase activity;GO:0004713::protein tyrosine kinase activity;GO:0005109::frizzled binding;GO:0005524::ATP binding;GO:0005622::intracellular;GO:0006468::protein phosphorylation;GO:0007169::transmembrane receptor protein tyrosine kinase signaling pa…	.	GO:0004674::protein serine/threonine kinase activity;GO:0005524::ATP binding;GO:0005622::intracellular;GO:0006468::protein phosphorylation;GO:0030036::actin cytoskeleton organization;GO:0035556::intracellular signal transduction;GO:0046872::metal ion binding	GO:0000166::nucleotide binding;GO:0001501::skeletal system development;GO:0001502::cartilage condensation;GO:0001756::somitogenesis;GO:0004672::protein kinase activity;GO:0004713::protein tyrosine kinase activity;GO:0005109::frizzled binding;GO:0005524::ATP binding;GO:0005622::intracellular;GO:0006468::protein phosphorylation;GO:0007169::transmembrane receptor protein tyrosine kinase signaling pa…
8	87508586	87508587	IP_peak_2011	4.98931	168198	87340388	87578642	ENSBTAG00000005092	ROR2	+	1	ENSBTAG00000017763	NFIL3	382739	ENSBTAG00000004778	-	357041	ENSBTAG00000005092	ROR2	Intron1	Intron1	Intron1	GO:0000166::nucleotide binding;GO:0001501::skeletal system development;GO:0001502::cartilage condensation;GO:0001756::somitogenesis;GO:0004672::protein kinase activity;GO:0004713::protein tyrosine kinase activity;GO:0005109::frizzled binding;GO:0005524::ATP binding;GO:0005622::intracellular;GO:0006468::protein phosphorylation;GO:0007169::transmembrane receptor protein tyrosine kinase signaling pa…	.	GO:0004674::protein serine/threonine kinase activity;GO:0005524::ATP binding;GO:0005622::intracellular;GO:0006468::protein phosphorylation;GO:0030036::actin cytoskeleton organization;GO:0035556::intracellular signal transduction;GO:0046872::metal ion binding	GO:0000166::nucleotide binding;GO:0001501::skeletal system development;GO:0001502::cartilage condensation;GO:0001756::somitogenesis;GO:0004672::protein kinase activity;GO:0004713::protein tyrosine kinase activity;GO:0005109::frizzled binding;GO:0005524::ATP binding;GO:0005622::intracellular;GO:0006468::protein phosphorylation;GO:0007169::transmembrane receptor protein tyrosine kinase signaling pa…
6	41393912	41393913	IP_peak_1736	3.63793	-151116	41545029	41545138	ENSBTAG00000029783		+	1	ENSBTAG00000029783		151116	ENSBTAG00000046561	LCORL	2401800	ENSBTAG00000005108	SLIT2	Intron4	Intron4	Intron4	.	.	.	.
4	88062460	88062461	IP_peak_1562	6.20515	38513	87522151	88100974	ENSBTAG00000005110	CADPS2	-	1	ENSBTAG00000044664		561402	ENSBTAG00000047506		429587	ENSBTAG00000005110	CADPS2	Intron1	Intron1	Intron1	GO:0005654::nucleoplasm;GO:0009267::cellular response to starvation;GO:0016079::synaptic vesicle exocytosis;GO:0016082::synaptic vesicle priming;GO:0031410::cytoplasmic vesicle;GO:0042734::presynaptic membrane;GO:0043231::intracellular membrane-bounded organelle;GO:0045211::postsynaptic membrane;GO:0045921::positive regulation of exocytosis;GO:1990504::NA	.	.	GO:0005654::nucleoplasm;GO:0009267::cellular response to starvation;GO:0016079::synaptic vesicle exocytosis;GO:0016082::synaptic vesicle priming;GO:0031410::cytoplasmic vesicle;GO:0042734::presynaptic membrane;GO:0043231::intracellular membrane-bounded organelle;GO:0045211::postsynaptic membrane;GO:0045921::positive regulation of exocytosis;GO:1990504::NA
11	102984201	102984202	IP_peak_364	5.02393	34186	102950015	102961170	ENSBTAG00000005189	SPACA9	+	1	ENSBTAG00000012772	GFI1B	55529	ENSBTAG00000004092	AK8	34968	ENSBTAG00000005190	TSC1	Exon8	Exon8	Exon8	GO:0001669::acrosomal vesicle;GO:0005737::cytoplasm;GO:0005881::cytoplasmic microtubule;GO:0048306::calcium-dependent protein binding	GO:0001085::RNA polymerase II transcription factor binding;GO:0003676::nucleic acid binding;GO:0005634::nucleus;GO:0005667::transcription factor complex;GO:0006355::regulation of transcription, DNA-templated;GO:0016363::nuclear matrix;GO:0030097::hemopoiesis;GO:0051569::regulation of histone H3-K4 methylation	GO:0004017::adenylate kinase activity;GO:0004127::cytidylate kinase activity;GO:0004550::nucleoside diphosphate kinase activity;GO:0005524::ATP binding;GO:0005930::axoneme;GO:0006139::nucleobase-containing compound metabolic process;GO:0006165::nucleoside diphosphate phosphorylation;GO:0009142::nucleoside triphosphate biosynthetic process;GO:0016301::kinase activity;GO:0016310::phosphorylation;GO…	GO:0001822::kidney development;GO:0001843::neural tube closure;GO:0001952::regulation of cell-matrix adhesion;GO:0002250::adaptive immune response;GO:0005737::cytoplasm;GO:0005811::lipid particle;GO:0005829::cytosol;GO:0005884::actin filament;GO:0005938::cell cortex;GO:0006407::rRNA export from nucleus;GO:0006417::regulation of translation;GO:0006813::potassium ion transport;GO:0007160::cell-matr…
11	102979392	102979393	IP_peak_363	3.90839	29377	102950015	102961170	ENSBTAG00000005189	SPACA9	+	1	ENSBTAG00000012772	GFI1B	60338	ENSBTAG00000004092	AK8	30159	ENSBTAG00000005190	TSC1	Exon14	Exon14	Exon14	GO:0001669::acrosomal vesicle;GO:0005737::cytoplasm;GO:0005881::cytoplasmic microtubule;GO:0048306::calcium-dependent protein binding	GO:0001085::RNA polymerase II transcription factor binding;GO:0003676::nucleic acid binding;GO:0005634::nucleus;GO:0005667::transcription factor complex;GO:0006355::regulation of transcription, DNA-templated;GO:0016363::nuclear matrix;GO:0030097::hemopoiesis;GO:0051569::regulation of histone H3-K4 methylation	GO:0004017::adenylate kinase activity;GO:0004127::cytidylate kinase activity;GO:0004550::nucleoside diphosphate kinase activity;GO:0005524::ATP binding;GO:0005930::axoneme;GO:0006139::nucleobase-containing compound metabolic process;GO:0006165::nucleoside diphosphate phosphorylation;GO:0009142::nucleoside triphosphate biosynthetic process;GO:0016301::kinase activity;GO:0016310::phosphorylation;GO…	GO:0001822::kidney development;GO:0001843::neural tube closure;GO:0001952::regulation of cell-matrix adhesion;GO:0002250::adaptive immune response;GO:0005737::cytoplasm;GO:0005811::lipid particle;GO:0005829::cytosol;GO:0005884::actin filament;GO:0005938::cell cortex;GO:0006407::rRNA export from nucleus;GO:0006417::regulation of translation;GO:0006813::potassium ion transport;GO:0007160::cell-matr…
9	34725337	34725338	IP_peak_2096	5.02393	-35762	34687292	34689575	ENSBTAG00000006549	FAM26F	-	1	ENSBTAG00000010885	TSPYL1	146758	ENSBTAG00000006549	FAM26F	35762	ENSBTAG00000005205	DSE	Intron3	Intron3	Intron3	GO:0005261::cation channel activity;GO:0005887::integral component of plasma membrane;GO:0016020::membrane;GO:0016021::integral component of membrane;GO:0034220::ion transmembrane transport;GO:0098655::cation transmembrane transport	.	GO:0005261::cation channel activity;GO:0005887::integral component of plasma membrane;GO:0016020::membrane;GO:0016021::integral component of membrane;GO:0034220::ion transmembrane transport;GO:0098655::cation transmembrane transport	GO:0005654::nucleoplasm;GO:0005783::endoplasmic reticulum;GO:0005794::Golgi apparatus;GO:0005829::cytosol;GO:0016020::membrane;GO:0016021::integral component of membrane;GO:0030208::dermatan sulfate biosynthetic process;GO:0047757::chondroitin-glucuronate 5-epimerase activity
8	77792327	77792328	IP_peak_2004	2.86999	117985	77785567	77910313	ENSBTAG00000005247	FRMD3	-	1	ENSBTAG00000047103	IDNK	396298	ENSBTAG00000021751	RASEF	183147	ENSBTAG00000005247	FRMD3	LastIntron	LastIntron	LastIntron	GO:0005200::structural constituent of cytoskeleton;GO:0005856::cytoskeleton;GO:0008092::cytoskeletal protein binding;GO:0016020::membrane;GO:0016021::integral component of membrane;GO:0031032::actomyosin structure organization	GO:0000166::nucleotide binding;GO:0005524::ATP binding;GO:0005975::carbohydrate metabolic process;GO:0016301::kinase activity;GO:0016310::phosphorylation;GO:0016740::transferase activity;GO:0046177::D-gluconate catabolic process;GO:0046316::gluconokinase activity	GO:0003924::GTPase activity;GO:0005509::calcium ion binding;GO:0005525::GTP binding	GO:0005200::structural constituent of cytoskeleton;GO:0005856::cytoskeleton;GO:0008092::cytoskeletal protein binding;GO:0016020::membrane;GO:0016021::integral component of membrane;GO:0031032::actomyosin structure organization
15	7163931	7163932	IP_peak_625	4.79185	15270	7148661	7165793	ENSBTAG00000005308	ANGPTL5	+	1	ENSBTAG00000011227	TRPC6	489056	ENSBTAG00000020032	CEP126	74375	ENSBTAG00000005308	ANGPTL5	LastIntron	LastIntron	LastIntron	.	GO:0005216::ion channel activity;GO:0005262::calcium channel activity;GO:0005737::cytoplasm;GO:0005886::plasma membrane;GO:0006810::transport;GO:0006811::ion transport;GO:0007204::positive regulation of cytosolic calcium ion concentration;GO:0015279::store-operated calcium channel activity;GO:0016020::membrane;GO:0016021::integral component of membrane;GO:0032414::positive regulation of ion trans…	GO:0005813::centrosome;GO:0007052::mitotic spindle organization;GO:0030496::midbody;GO:0031122::cytoplasmic microtubule organization;GO:0060271::cilium morphogenesis;GO:0097546::ciliary base;GO:1905515::NA	.
2	111820598	111820599	IP_peak_1002	12.3878	513	111820296	111821112	ENSBTAG00000005315	RPS6	-	2	ENSBTAG00000006432	KCNE4	167225	ENSBTAG00000011649	FARSB	242190	ENSBTAG00000005315	RPS6	LastExon	LastExon	LastExon	.	.	.	.
7	62893513	62893514	IP_peak_1849	4.07966	8543	62861221	62902057	ENSBTAG00000005326	-	-	1	ENSBTAG00000015419	ARHGEF37	30462	ENSBTAG00000010578	IL17B	119557	ENSBTAG00000005326	-	Intron2	Intron2	Intron2	.	.	.	.
24	38169066	38169067	IP_peak_1238	5.58341	-868	38169935	38170063	ENSBTAG00000045020		+	1	ENSBTAG00000045020		868	ENSBTAG00000019585	MYOM1	377310	ENSBTAG00000005372	DLGAP1	Intron2	Intron2	Intron2	.	.	.	.
1	148059722	148059723	IP_peak_192	3.22608	2427	148057295	148082061	ENSBTAG00000005503	PRMT2	+	1	ENSBTAG00000007039	FBXO25	207232	ENSBTAG00000044930		2708	ENSBTAG00000005503	PRMT2	Intron2	Intron2	Intron2	GO:0003713::transcription coactivator activity;GO:0005634::nucleus;GO:0005654::nucleoplasm;GO:0005737::cytoplasm;GO:0005829::cytosol;GO:0006355::regulation of transcription, DNA-templated;GO:0006479::protein methylation;GO:0008168::methyltransferase activity;GO:0008469::histone-arginine N-methyltransferase activity;GO:0016571::histone methylation;GO:0016740::transferase activity;GO:0019919::pepti…	GO:0003779::actin binding;GO:0005634::nucleus;GO:0016567::protein ubiquitination;GO:0019005::SCF ubiquitin ligase complex	.	GO:0003713::transcription coactivator activity;GO:0005634::nucleus;GO:0005654::nucleoplasm;GO:0005737::cytoplasm;GO:0005829::cytosol;GO:0006355::regulation of transcription, DNA-templated;GO:0006479::protein methylation;GO:0008168::methyltransferase activity;GO:0008469::histone-arginine N-methyltransferase activity;GO:0016571::histone methylation;GO:0016740::transferase activity;GO:0019919::pepti…
20	7671419	7671420	IP_peak_1020	2.43654	45205	7604086	7716625	ENSBTAG00000005633	ARHGEF28	-	1	ENSBTAG00000018452	ANKRA2	321299	ENSBTAG00000044229		517699	ENSBTAG00000005633	ARHGEF28	Intron13	Intron13	Intron13	GO:0005089::Rho guanyl-nucleotide exchange factor activity;GO:0005622::intracellular;GO:0035023::regulation of Rho protein signal transduction;GO:0035556::intracellular signal transduction;GO:0043547::positive regulation of GTPase activity;GO:0046872::metal ion binding	GO:0003712::transcription cofactor activity;GO:0005634::nucleus;GO:0005737::cytoplasm;GO:0005829::cytosol;GO:0005856::cytoskeleton;GO:0006357::regulation of transcription from RNA polymerase II promoter;GO:0016020::membrane;GO:0019901::protein kinase binding;GO:0031625::ubiquitin protein ligase binding;GO:0042826::histone deacetylase binding;GO:0043234::protein complex;GO:0043254::regulation of p…	.	GO:0005089::Rho guanyl-nucleotide exchange factor activity;GO:0005622::intracellular;GO:0035023::regulation of Rho protein signal transduction;GO:0035556::intracellular signal transduction;GO:0043547::positive regulation of GTPase activity;GO:0046872::metal ion binding
24	32942764	32942765	IP_peak_1227	3.22608	-27367	32898259	32915397	ENSBTAG00000005638	CABYR	-	1	ENSBTAG00000039850	-	372409	ENSBTAG00000005638	CABYR	27367	ENSBTAG00000005635	TTC39C	Intron5	Intron5	Intron5	.	.	.	.
19	23087019	23087020	IP_peak_881	11.442	34083	23086308	23121103	ENSBTAG00000005664	YWHAE	-	1	ENSBTAG00000011491	-	306566	ENSBTAG00000046148		227748	ENSBTAG00000005664	YWHAE	UTR3	UTR3	UTR3	GO:0000165::MAPK cascade;GO:0001764::neuron migration;GO:0003723::RNA binding;GO:0005246::calcium channel regulator activity;GO:0005634::nucleus;GO:0005737::cytoplasm;GO:0005739::mitochondrion;GO:0005886::plasma membrane;GO:0005925::focal adhesion;GO:0006605::protein targeting;GO:0015459::potassium channel regulator activity;GO:0016020::membrane;GO:0019899::enzyme binding;GO:0019904::protein doma…	.	GO:0016598::protein arginylation	GO:0000165::MAPK cascade;GO:0001764::neuron migration;GO:0003723::RNA binding;GO:0005246::calcium channel regulator activity;GO:0005634::nucleus;GO:0005737::cytoplasm;GO:0005739::mitochondrion;GO:0005886::plasma membrane;GO:0005925::focal adhesion;GO:0006605::protein targeting;GO:0015459::potassium channel regulator activity;GO:0016020::membrane;GO:0019899::enzyme binding;GO:0019904::protein doma…
19	23086475	23086476	IP_peak_880	5.02393	34627	23086308	23121103	ENSBTAG00000005664	YWHAE	-	1	ENSBTAG00000011491	-	307110	ENSBTAG00000046148		227204	ENSBTAG00000005664	YWHAE	UTR3	UTR3	UTR3	GO:0000165::MAPK cascade;GO:0001764::neuron migration;GO:0003723::RNA binding;GO:0005246::calcium channel regulator activity;GO:0005634::nucleus;GO:0005737::cytoplasm;GO:0005739::mitochondrion;GO:0005886::plasma membrane;GO:0005925::focal adhesion;GO:0006605::protein targeting;GO:0015459::potassium channel regulator activity;GO:0016020::membrane;GO:0019899::enzyme binding;GO:0019904::protein doma…	.	GO:0016598::protein arginylation	GO:0000165::MAPK cascade;GO:0001764::neuron migration;GO:0003723::RNA binding;GO:0005246::calcium channel regulator activity;GO:0005634::nucleus;GO:0005737::cytoplasm;GO:0005739::mitochondrion;GO:0005886::plasma membrane;GO:0005925::focal adhesion;GO:0006605::protein targeting;GO:0015459::potassium channel regulator activity;GO:0016020::membrane;GO:0019899::enzyme binding;GO:0019904::protein doma…
4	70205069	70205070	IP_peak_1553	7.44352	7016	70198053	70207085	ENSBTAG00000005726	HNRNPA2B1	+	1	ENSBTAG00000029945		209181	ENSBTAG00000001822	SNX10	87812	ENSBTAG00000005726	HNRNPA2B1	Intron10	Intron10	Intron10	GO:0000122::negative regulation of transcription from RNA polymerase II promoter;GO:0000398::mRNA splicing, via spliceosome;GO:0003676::nucleic acid binding;GO:0003723::RNA binding;GO:0003730::mRNA 3'-UTR binding;GO:0005576::extracellular region;GO:0005634::nucleus;GO:0005654::nucleoplasm;GO:0005681::spliceosomal complex;GO:0005737::cytoplasm;GO:0006397::mRNA processing;GO:0006406::mRNA export fr…	.	GO:0005545::1-phosphatidylinositol binding;GO:0005634::nucleus;GO:0005737::cytoplasm;GO:0005768::endosome;GO:0005783::endoplasmic reticulum;GO:0005813::centrosome;GO:0005815::microtubule organizing center;GO:0005856::cytoskeleton;GO:0006810::transport;GO:0006897::endocytosis;GO:0007032::endosome organization;GO:0008289::lipid binding;GO:0010008::endosome membrane;GO:0015031::protein transport;GO:…	GO:0000122::negative regulation of transcription from RNA polymerase II promoter;GO:0000398::mRNA splicing, via spliceosome;GO:0003676::nucleic acid binding;GO:0003723::RNA binding;GO:0003730::mRNA 3'-UTR binding;GO:0005576::extracellular region;GO:0005634::nucleus;GO:0005654::nucleoplasm;GO:0005681::spliceosomal complex;GO:0005737::cytoplasm;GO:0006397::mRNA processing;GO:0006406::mRNA export fr…
9	51520506	51520507	IP_peak_2123	3.20086	35141	51485365	51560823	ENSBTAG00000005729	FBXL4	+	1	ENSBTAG00000033109		527866	ENSBTAG00000038931	-	566183	ENSBTAG00000005729	FBXL4	Intron4	Intron4	Intron4	GO:0005758::mitochondrial intermembrane space;GO:0016607::nuclear speck	.	GO:0004792::thiosulfate sulfurtransferase activity;GO:0016740::transferase activity	GO:0005758::mitochondrial intermembrane space;GO:0016607::nuclear speck
3	9580324	9580325	IP_peak_1444	10.1966	8280	9578375	9588605	ENSBTAG00000005793	PEA15	-	1	ENSBTAG00000009982	IGSF8	114804	ENSBTAG00000004334	NCSTN	111994	ENSBTAG00000005793	PEA15	UTR3	UTR3	UTR3	GO:0000077::DNA damage checkpoint;GO:0005634::nucleus;GO:0005829::cytosol;GO:0042981::regulation of apoptotic process;GO:0046325::negative regulation of glucose import;GO:1902042::negative regulation of extrinsic apoptotic signaling pathway via death domain receptors;GO:1902043::positive regulation of extrinsic apoptotic signaling pathway via death domain receptors	GO:0005886::plasma membrane;GO:0016020::membrane;GO:0016021::integral component of membrane;GO:0070062::extracellular vesicular exosome	GO:0002262::myeloid cell homeostasis;GO:0004175::endopeptidase activity;GO:0005765::lysosomal membrane;GO:0005783::endoplasmic reticulum;GO:0005794::Golgi apparatus;GO:0005886::plasma membrane;GO:0005887::integral component of plasma membrane;GO:0005925::focal adhesion;GO:0006509::membrane protein ectodomain proteolysis;GO:0007220::Notch receptor processing;GO:0016020::membrane;GO:0016021::integr…	GO:0000077::DNA damage checkpoint;GO:0005634::nucleus;GO:0005829::cytosol;GO:0042981::regulation of apoptotic process;GO:0046325::negative regulation of glucose import;GO:1902042::negative regulation of extrinsic apoptotic signaling pathway via death domain receptors;GO:1902043::positive regulation of extrinsic apoptotic signaling pathway via death domain receptors
3	9578572	9578573	IP_peak_1443a	2.9599	10032	9578375	9588605	ENSBTAG00000005793	PEA15	-	1	ENSBTAG00000009982	IGSF8	116556	ENSBTAG00000004334	NCSTN	110242	ENSBTAG00000005793	PEA15	UTR3	UTR3	UTR3	GO:0000077::DNA damage checkpoint;GO:0005634::nucleus;GO:0005829::cytosol;GO:0042981::regulation of apoptotic process;GO:0046325::negative regulation of glucose import;GO:1902042::negative regulation of extrinsic apoptotic signaling pathway via death domain receptors;GO:1902043::positive regulation of extrinsic apoptotic signaling pathway via death domain receptors	GO:0005886::plasma membrane;GO:0016020::membrane;GO:0016021::integral component of membrane;GO:0070062::extracellular vesicular exosome	GO:0002262::myeloid cell homeostasis;GO:0004175::endopeptidase activity;GO:0005765::lysosomal membrane;GO:0005783::endoplasmic reticulum;GO:0005794::Golgi apparatus;GO:0005886::plasma membrane;GO:0005887::integral component of plasma membrane;GO:0005925::focal adhesion;GO:0006509::membrane protein ectodomain proteolysis;GO:0007220::Notch receptor processing;GO:0016020::membrane;GO:0016021::integr…	GO:0000077::DNA damage checkpoint;GO:0005634::nucleus;GO:0005829::cytosol;GO:0042981::regulation of apoptotic process;GO:0046325::negative regulation of glucose import;GO:1902042::negative regulation of extrinsic apoptotic signaling pathway via death domain receptors;GO:1902043::positive regulation of extrinsic apoptotic signaling pathway via death domain receptors
3	9578862	9578863	IP_peak_1443b	2.43654	9742	9578375	9588605	ENSBTAG00000005793	PEA15	-	1	ENSBTAG00000009982	IGSF8	116266	ENSBTAG00000004334	NCSTN	110532	ENSBTAG00000005793	PEA15	UTR3	UTR3	UTR3	GO:0000077::DNA damage checkpoint;GO:0005634::nucleus;GO:0005829::cytosol;GO:0042981::regulation of apoptotic process;GO:0046325::negative regulation of glucose import;GO:1902042::negative regulation of extrinsic apoptotic signaling pathway via death domain receptors;GO:1902043::positive regulation of extrinsic apoptotic signaling pathway via death domain receptors	GO:0005886::plasma membrane;GO:0016020::membrane;GO:0016021::integral component of membrane;GO:0070062::extracellular vesicular exosome	GO:0002262::myeloid cell homeostasis;GO:0004175::endopeptidase activity;GO:0005765::lysosomal membrane;GO:0005783::endoplasmic reticulum;GO:0005794::Golgi apparatus;GO:0005886::plasma membrane;GO:0005887::integral component of plasma membrane;GO:0005925::focal adhesion;GO:0006509::membrane protein ectodomain proteolysis;GO:0007220::Notch receptor processing;GO:0016020::membrane;GO:0016021::integr…	GO:0000077::DNA damage checkpoint;GO:0005634::nucleus;GO:0005829::cytosol;GO:0042981::regulation of apoptotic process;GO:0046325::negative regulation of glucose import;GO:1902042::negative regulation of extrinsic apoptotic signaling pathway via death domain receptors;GO:1902043::positive regulation of extrinsic apoptotic signaling pathway via death domain receptors
3	9579164	9579165	IP_peak_1443c	4.39881	9440	9578375	9588605	ENSBTAG00000005793	PEA15	-	1	ENSBTAG00000009982	IGSF8	115964	ENSBTAG00000004334	NCSTN	110834	ENSBTAG00000005793	PEA15	UTR3	UTR3	UTR3	GO:0000077::DNA damage checkpoint;GO:0005634::nucleus;GO:0005829::cytosol;GO:0042981::regulation of apoptotic process;GO:0046325::negative regulation of glucose import;GO:1902042::negative regulation of extrinsic apoptotic signaling pathway via death domain receptors;GO:1902043::positive regulation of extrinsic apoptotic signaling pathway via death domain receptors	GO:0005886::plasma membrane;GO:0016020::membrane;GO:0016021::integral component of membrane;GO:0070062::extracellular vesicular exosome	GO:0002262::myeloid cell homeostasis;GO:0004175::endopeptidase activity;GO:0005765::lysosomal membrane;GO:0005783::endoplasmic reticulum;GO:0005794::Golgi apparatus;GO:0005886::plasma membrane;GO:0005887::integral component of plasma membrane;GO:0005925::focal adhesion;GO:0006509::membrane protein ectodomain proteolysis;GO:0007220::Notch receptor processing;GO:0016020::membrane;GO:0016021::integr…	GO:0000077::DNA damage checkpoint;GO:0005634::nucleus;GO:0005829::cytosol;GO:0042981::regulation of apoptotic process;GO:0046325::negative regulation of glucose import;GO:1902042::negative regulation of extrinsic apoptotic signaling pathway via death domain receptors;GO:1902043::positive regulation of extrinsic apoptotic signaling pathway via death domain receptors
7	66925649	66925650	IP_peak_1853	2.43654	-67318	66858270	66858331	ENSBTAG00000046272		-	1	ENSBTAG00000017079	MFAP3	405537	ENSBTAG00000046272		67318	ENSBTAG00000005800	GRIA1	Intron1	Intron1	Intron1	.	.	.	.
5	26626612	26626613	IP_peak_1614	5.02393	46114	26580498	26671702	ENSBTAG00000005863	-	+	1	ENSBTAG00000002401	NPFF	52661	ENSBTAG00000005735	ATP5G2	87363	ENSBTAG00000005863	-	Intron2	Intron2	Intron2	GO:0003676::nucleic acid binding;GO:0003700::sequence-specific DNA binding transcription factor activity;GO:0006355::regulation of transcription, DNA-templated	GO:0005102::receptor binding;GO:0005184::neuropeptide hormone activity	GO:0000276::mitochondrial proton-transporting ATP synthase complex, coupling factor F(o);GO:0005739::mitochondrion;GO:0005753::mitochondrial proton-transporting ATP synthase complex;GO:0006810::transport;GO:0006811::ion transport;GO:0008289::lipid binding;GO:0015078::hydrogen ion transmembrane transporter activity;GO:0015986::ATP synthesis coupled proton transport;GO:0015991::ATP hydrolysis coupl…	GO:0003676::nucleic acid binding;GO:0003700::sequence-specific DNA binding transcription factor activity;GO:0006355::regulation of transcription, DNA-templated
13	16610817	16610818	IP_peak_448	2.31504	-48860	16659678	16659780	ENSBTAG00000042724		+	1	ENSBTAG00000042724		48860	ENSBTAG00000037516		347250	ENSBTAG00000005915	SFMBT2	Intron12	Intron12	Intron12	.	.	.	GO:0005634::nucleus;GO:0006355::regulation of transcription, DNA-templated;GO:0010629::negative regulation of gene expression;GO:0016235::aggresome;GO:0016607::nuclear speck;GO:0042393::histone binding;GO:0043231::intracellular membrane-bounded organelle
8	75790788	75790789	IP_peak_2001	2.31504	77691	75713097	75850738	ENSBTAG00000005958	PTK2B	+	1	ENSBTAG00000015241	EPHX2	117376	ENSBTAG00000009958	TRIM35	93175	ENSBTAG00000005958	PTK2B	Intron2	Intron2	Intron2	GO:0001525::angiogenesis;GO:0001954::positive regulation of cell-matrix adhesion;GO:0002040::sprouting angiogenesis;GO:0002315::marginal zone B cell differentiation;GO:0002688::regulation of leukocyte chemotaxis;GO:0004672::protein kinase activity;GO:0004713::protein tyrosine kinase activity;GO:0004715::non-membrane spanning protein tyrosine kinase activity;GO:0004871::signal transducer activity;…	GO:0000287::magnesium ion binding;GO:0003824::catalytic activity;GO:0004301::epoxide hydrolase activity;GO:0005102::receptor binding;GO:0005777::peroxisome;GO:0005829::cytosol;GO:0008152::metabolic process;GO:0010628::positive regulation of gene expression;GO:0015643::toxic substance binding;GO:0016311::dephosphorylation;GO:0016787::hydrolase activity;GO:0016791::phosphatase activity;GO:0042577::…	GO:0005622::intracellular;GO:0008270::zinc ion binding;GO:0043065::positive regulation of apoptotic process;GO:0045087::innate immune response;GO:0045930::negative regulation of mitotic cell cycle;GO:0046872::metal ion binding;GO:1902187::negative regulation of viral release from host cell	GO:0001525::angiogenesis;GO:0001954::positive regulation of cell-matrix adhesion;GO:0002040::sprouting angiogenesis;GO:0002315::marginal zone B cell differentiation;GO:0002688::regulation of leukocyte chemotaxis;GO:0004672::protein kinase activity;GO:0004713::protein tyrosine kinase activity;GO:0004715::non-membrane spanning protein tyrosine kinase activity;GO:0004871::signal transducer activity;…
26	15874086	15874087	IP_peak_1288	2.43654	-8330	15882417	15882654	ENSBTAG00000044726		+	1	ENSBTAG00000044726		8330	ENSBTAG00000043415		127544	ENSBTAG00000005979	HELLS	Intron8	Intron8	Intron8	.	.	.	GO:0000775::chromosome, centromeric region;GO:0001655::urogenital system development;GO:0003682::chromatin binding;GO:0005524::ATP binding;GO:0005634::nucleus;GO:0005721::pericentric heterochromatin;GO:0006306::DNA methylation;GO:0006342::chromatin silencing;GO:0006346::methylation-dependent chromatin silencing;GO:0007275::multicellular organismal development;GO:0010216::maintenance of DNA methyl…
X	57270393	57270394	IP_peak_2380a	6.20515	1113	57269280	57270782	ENSBTAG00000006026	BEX3	+	1	ENSBTAG00000014223	RAN	253091	ENSBTAG00000036028	-	84073	ENSBTAG00000006026	BEX3	LastExon	LastExon	LastExon	GO:0005123::death receptor binding;GO:0005634::nucleus;GO:0005737::cytoplasm;GO:0005829::cytosol;GO:0006915::apoptotic process;GO:0008625::extrinsic apoptotic signaling pathway via death domain receptors;GO:0042802::identical protein binding;GO:0046872::metal ion binding	GO:0000166::nucleotide binding;GO:0003924::GTPase activity;GO:0005525::GTP binding;GO:0005634::nucleus;GO:0006810::transport;GO:0006886::intracellular protein transport;GO:0006913::nucleocytoplasmic transport;GO:0007165::signal transduction;GO:0015031::protein transport	.	GO:0005123::death receptor binding;GO:0005634::nucleus;GO:0005737::cytoplasm;GO:0005829::cytosol;GO:0006915::apoptotic process;GO:0008625::extrinsic apoptotic signaling pathway via death domain receptors;GO:0042802::identical protein binding;GO:0046872::metal ion binding
X	57270527	57270528	IP_peak_2380b	6.20515	1247	57269280	57270782	ENSBTAG00000006026	BEX3	+	1	ENSBTAG00000014223	RAN	252957	ENSBTAG00000036028	-	84207	ENSBTAG00000006026	BEX3	LastExon	LastExon	LastExon	GO:0005123::death receptor binding;GO:0005634::nucleus;GO:0005737::cytoplasm;GO:0005829::cytosol;GO:0006915::apoptotic process;GO:0008625::extrinsic apoptotic signaling pathway via death domain receptors;GO:0042802::identical protein binding;GO:0046872::metal ion binding	GO:0000166::nucleotide binding;GO:0003924::GTPase activity;GO:0005525::GTP binding;GO:0005634::nucleus;GO:0006810::transport;GO:0006886::intracellular protein transport;GO:0006913::nucleocytoplasmic transport;GO:0007165::signal transduction;GO:0015031::protein transport	.	GO:0005123::death receptor binding;GO:0005634::nucleus;GO:0005737::cytoplasm;GO:0005829::cytosol;GO:0006915::apoptotic process;GO:0008625::extrinsic apoptotic signaling pathway via death domain receptors;GO:0042802::identical protein binding;GO:0046872::metal ion binding
6	59953097	59953098	IP_peak_1751	2.86999	-40587	59993685	60065797	ENSBTAG00000014512	WDR19	+	1	ENSBTAG00000014512	WDR19	40587	ENSBTAG00000015649	TMEM156	86637	ENSBTAG00000006044	KLHL5	Intron6	Intron6	Intron6	.	.	.	.
25	25538742	25538743	IP_peak_1259	3.90839	122440	25416302	25588540	ENSBTAG00000006129	KIAA0556	+	1	ENSBTAG00000032140	SBK1	538584	ENSBTAG00000006126	GTF3C1	182184	ENSBTAG00000006129	KIAA0556	Intron13	Intron13	Intron13	GO:0005615::extracellular space	GO:0004672::protein kinase activity;GO:0004674::protein serine/threonine kinase activity;GO:0005524::ATP binding;GO:0006468::protein phosphorylation;GO:0018105::peptidyl-serine phosphorylation;GO:0018107::peptidyl-threonine phosphorylation	GO:0000127::transcription factor TFIIIC complex;GO:0000995::core RNA polymerase III binding transcription factor activity;GO:0001002::RNA polymerase III type 1 promoter sequence-specific DNA binding;GO:0001003::RNA polymerase III type 2 promoter sequence-specific DNA binding;GO:0001007::RNA polymerase III transcription factor binding transcription factor activity;GO:0005634::nucleus;GO:0005730::n…	GO:0005615::extracellular space
4	40236944	40236945	IP_peak_1540	2.86999	96450	40140494	40345588	ENSBTAG00000006138	SEMA3C	+	1	ENSBTAG00000046905	-	304756	ENSBTAG00000045157		2103449	ENSBTAG00000006138	SEMA3C	Intron2	Intron2	Intron2	GO:0001755::neural crest cell migration;GO:0001756::somitogenesis;GO:0001974::blood vessel remodeling;GO:0003151::outflow tract morphogenesis;GO:0003215::cardiac right ventricle morphogenesis;GO:0003350::pulmonary myocardium development;GO:0005576::extracellular region;GO:0005615::extracellular space;GO:0007275::multicellular organismal development;GO:0007399::nervous system development;GO:000741…	GO:0006955::immune response;GO:0007166::cell surface receptor signaling pathway;GO:0016020::membrane;GO:0016021::integral component of membrane	.	GO:0001755::neural crest cell migration;GO:0001756::somitogenesis;GO:0001974::blood vessel remodeling;GO:0003151::outflow tract morphogenesis;GO:0003215::cardiac right ventricle morphogenesis;GO:0003350::pulmonary myocardium development;GO:0005576::extracellular region;GO:0005615::extracellular space;GO:0007275::multicellular organismal development;GO:0007399::nervous system development;GO:000741…
1	114170304	114170305	IP_peak_158	3.20086	26065	114144239	114229402	ENSBTAG00000006147	GPR149	+	1	ENSBTAG00000006142	DHX36	65729	ENSBTAG00000024623	-	575201	ENSBTAG00000006147	GPR149	LastIntron	LastIntron	LastIntron	GO:0001546::preantral ovarian follicle growth;GO:0001547::antral ovarian follicle growth;GO:0004930::G-protein coupled receptor activity;GO:0005887::integral component of plasma membrane;GO:0007187::G-protein coupled receptor signaling pathway, coupled to cyclic nucleotide second messenger;GO:0007218::neuropeptide signaling pathway;GO:0007268::synaptic transmission;GO:0016020::membrane;GO:0016021…	GO:0000166::nucleotide binding;GO:0001047::core promoter binding;GO:0001503::ossification;GO:0002151::G-quadruplex RNA binding;GO:0003676::nucleic acid binding;GO:0003697::single-stranded DNA binding;GO:0003723::RNA binding;GO:0003725::double-stranded RNA binding;GO:0004004::ATP-dependent RNA helicase activity;GO:0004386::helicase activity;GO:0005524::ATP binding;GO:0005634::nucleus;GO:0005737::c…	GO:0000506::glycosylphosphatidylinositol-N-acetylglucosaminyltransferase (GPI-GnT) complex;GO:0006506::GPI anchor biosynthetic process;GO:0016020::membrane;GO:0016021::integral component of membrane;GO:0017176::phosphatidylinositol N-acetylglucosaminyltransferase activity	GO:0001546::preantral ovarian follicle growth;GO:0001547::antral ovarian follicle growth;GO:0004930::G-protein coupled receptor activity;GO:0005887::integral component of plasma membrane;GO:0007187::G-protein coupled receptor signaling pathway, coupled to cyclic nucleotide second messenger;GO:0007218::neuropeptide signaling pathway;GO:0007268::synaptic transmission;GO:0016020::membrane;GO:0016021…
1	53862532	53862533	IP_peak_68	4.16288	-50972	53913505	53913597	ENSBTAG00000047012		+	1	ENSBTAG00000047012		50972	ENSBTAG00000017140	KIAA1524	108498	ENSBTAG00000006158	DZIP3	Intron22	Intron22	Intron22	.	.	GO:0005737::cytoplasm;GO:0005829::cytosol;GO:0005886::plasma membrane;GO:0007283::spermatogenesis;GO:0045296::cadherin binding;GO:2000179::positive regulation of neural precursor cell proliferation	GO:0000209::protein polyubiquitination;GO:0000836::Hrd1p ubiquitin ligase complex;GO:0003723::RNA binding;GO:0004842::ubiquitin-protein transferase activity;GO:0005737::cytoplasm;GO:0019902::phosphatase binding;GO:0030433::ER-associated ubiquitin-dependent protein catabolic process;GO:0030968::endoplasmic reticulum unfolded protein response;GO:0031593::polyubiquitin binding;GO:0036513::NA;GO:0042…
4	51936229	51936230	IP_peak_1549	5.02393	-99406	51781849	51836823	ENSBTAG00000004072	CAPZA2	-	1	ENSBTAG00000014228	TFEC	653344	ENSBTAG00000004072	CAPZA2	99406	ENSBTAG00000006161	MET	Exon12	Exon12	Exon12	GO:0003779::actin binding;GO:0005903::brush border;GO:0008290::F-actin capping protein complex;GO:0016020::membrane;GO:0030863::cortical cytoskeleton;GO:0051016::barbed-end actin filament capping;GO:0051693::actin filament capping;GO:0070062::extracellular vesicular exosome	GO:0005654::nucleoplasm;GO:0006355::regulation of transcription, DNA-templated;GO:0034605::cellular response to heat;GO:0046983::protein dimerization activity	GO:0003779::actin binding;GO:0005903::brush border;GO:0008290::F-actin capping protein complex;GO:0016020::membrane;GO:0030863::cortical cytoskeleton;GO:0051016::barbed-end actin filament capping;GO:0051693::actin filament capping;GO:0070062::extracellular vesicular exosome	GO:0000166::nucleotide binding;GO:0001886::endothelial cell morphogenesis;GO:0004672::protein kinase activity;GO:0004713::protein tyrosine kinase activity;GO:0004714::transmembrane receptor protein tyrosine kinase activity;GO:0005524::ATP binding;GO:0006468::protein phosphorylation;GO:0007169::transmembrane receptor protein tyrosine kinase signaling pathway;GO:0009925::basal plasma membrane;GO:00…
4	52010581	52010582	IP_peak_1550a	15.7818	31616	51912652	52042198	ENSBTAG00000006161	MET	-	1	ENSBTAG00000014228	TFEC	578992	ENSBTAG00000004072	CAPZA2	173758	ENSBTAG00000006161	MET	Exon2	Exon2	Exon2	GO:0000166::nucleotide binding;GO:0001886::endothelial cell morphogenesis;GO:0004672::protein kinase activity;GO:0004713::protein tyrosine kinase activity;GO:0004714::transmembrane receptor protein tyrosine kinase activity;GO:0005524::ATP binding;GO:0006468::protein phosphorylation;GO:0007169::transmembrane receptor protein tyrosine kinase signaling pathway;GO:0009925::basal plasma membrane;GO:00…	GO:0005654::nucleoplasm;GO:0006355::regulation of transcription, DNA-templated;GO:0034605::cellular response to heat;GO:0046983::protein dimerization activity	GO:0003779::actin binding;GO:0005903::brush border;GO:0008290::F-actin capping protein complex;GO:0016020::membrane;GO:0030863::cortical cytoskeleton;GO:0051016::barbed-end actin filament capping;GO:0051693::actin filament capping;GO:0070062::extracellular vesicular exosome	GO:0000166::nucleotide binding;GO:0001886::endothelial cell morphogenesis;GO:0004672::protein kinase activity;GO:0004713::protein tyrosine kinase activity;GO:0004714::transmembrane receptor protein tyrosine kinase activity;GO:0005524::ATP binding;GO:0006468::protein phosphorylation;GO:0007169::transmembrane receptor protein tyrosine kinase signaling pathway;GO:0009925::basal plasma membrane;GO:00…
4	51931153	51931154	IP_peak_1547	6.20515	-94330	51781849	51836823	ENSBTAG00000004072	CAPZA2	-	1	ENSBTAG00000014228	TFEC	658420	ENSBTAG00000004072	CAPZA2	94330	ENSBTAG00000006161	MET	Exon16	Exon16	Exon16	GO:0003779::actin binding;GO:0005903::brush border;GO:0008290::F-actin capping protein complex;GO:0016020::membrane;GO:0030863::cortical cytoskeleton;GO:0051016::barbed-end actin filament capping;GO:0051693::actin filament capping;GO:0070062::extracellular vesicular exosome	GO:0005654::nucleoplasm;GO:0006355::regulation of transcription, DNA-templated;GO:0034605::cellular response to heat;GO:0046983::protein dimerization activity	GO:0003779::actin binding;GO:0005903::brush border;GO:0008290::F-actin capping protein complex;GO:0016020::membrane;GO:0030863::cortical cytoskeleton;GO:0051016::barbed-end actin filament capping;GO:0051693::actin filament capping;GO:0070062::extracellular vesicular exosome	GO:0000166::nucleotide binding;GO:0001886::endothelial cell morphogenesis;GO:0004672::protein kinase activity;GO:0004713::protein tyrosine kinase activity;GO:0004714::transmembrane receptor protein tyrosine kinase activity;GO:0005524::ATP binding;GO:0006468::protein phosphorylation;GO:0007169::transmembrane receptor protein tyrosine kinase signaling pathway;GO:0009925::basal plasma membrane;GO:00…
4	51934523	51934524	IP_peak_1548	7.44352	-97700	51781849	51836823	ENSBTAG00000004072	CAPZA2	-	1	ENSBTAG00000014228	TFEC	655050	ENSBTAG00000004072	CAPZA2	97700	ENSBTAG00000006161	MET	Exon15	Exon15	Exon15	GO:0003779::actin binding;GO:0005903::brush border;GO:0008290::F-actin capping protein complex;GO:0016020::membrane;GO:0030863::cortical cytoskeleton;GO:0051016::barbed-end actin filament capping;GO:0051693::actin filament capping;GO:0070062::extracellular vesicular exosome	GO:0005654::nucleoplasm;GO:0006355::regulation of transcription, DNA-templated;GO:0034605::cellular response to heat;GO:0046983::protein dimerization activity	GO:0003779::actin binding;GO:0005903::brush border;GO:0008290::F-actin capping protein complex;GO:0016020::membrane;GO:0030863::cortical cytoskeleton;GO:0051016::barbed-end actin filament capping;GO:0051693::actin filament capping;GO:0070062::extracellular vesicular exosome	GO:0000166::nucleotide binding;GO:0001886::endothelial cell morphogenesis;GO:0004672::protein kinase activity;GO:0004713::protein tyrosine kinase activity;GO:0004714::transmembrane receptor protein tyrosine kinase activity;GO:0005524::ATP binding;GO:0006468::protein phosphorylation;GO:0007169::transmembrane receptor protein tyrosine kinase signaling pathway;GO:0009925::basal plasma membrane;GO:00…
4	51922694	51922695	IP_peak_1546	5.02393	-85871	51781849	51836823	ENSBTAG00000004072	CAPZA2	-	1	ENSBTAG00000014228	TFEC	666879	ENSBTAG00000004072	CAPZA2	85871	ENSBTAG00000006161	MET	Exon20	Exon20	Exon20	GO:0003779::actin binding;GO:0005903::brush border;GO:0008290::F-actin capping protein complex;GO:0016020::membrane;GO:0030863::cortical cytoskeleton;GO:0051016::barbed-end actin filament capping;GO:0051693::actin filament capping;GO:0070062::extracellular vesicular exosome	GO:0005654::nucleoplasm;GO:0006355::regulation of transcription, DNA-templated;GO:0034605::cellular response to heat;GO:0046983::protein dimerization activity	GO:0003779::actin binding;GO:0005903::brush border;GO:0008290::F-actin capping protein complex;GO:0016020::membrane;GO:0030863::cortical cytoskeleton;GO:0051016::barbed-end actin filament capping;GO:0051693::actin filament capping;GO:0070062::extracellular vesicular exosome	GO:0000166::nucleotide binding;GO:0001886::endothelial cell morphogenesis;GO:0004672::protein kinase activity;GO:0004713::protein tyrosine kinase activity;GO:0004714::transmembrane receptor protein tyrosine kinase activity;GO:0005524::ATP binding;GO:0006468::protein phosphorylation;GO:0007169::transmembrane receptor protein tyrosine kinase signaling pathway;GO:0009925::basal plasma membrane;GO:00…
4	52011415	52011416	IP_peak_1550b	8.73245	30782	51912652	52042198	ENSBTAG00000006161	MET	-	1	ENSBTAG00000014228	TFEC	578158	ENSBTAG00000004072	CAPZA2	174592	ENSBTAG00000006161	MET	Exon2	Exon2	Exon2	GO:0000166::nucleotide binding;GO:0001886::endothelial cell morphogenesis;GO:0004672::protein kinase activity;GO:0004713::protein tyrosine kinase activity;GO:0004714::transmembrane receptor protein tyrosine kinase activity;GO:0005524::ATP binding;GO:0006468::protein phosphorylation;GO:0007169::transmembrane receptor protein tyrosine kinase signaling pathway;GO:0009925::basal plasma membrane;GO:00…	GO:0005654::nucleoplasm;GO:0006355::regulation of transcription, DNA-templated;GO:0034605::cellular response to heat;GO:0046983::protein dimerization activity	GO:0003779::actin binding;GO:0005903::brush border;GO:0008290::F-actin capping protein complex;GO:0016020::membrane;GO:0030863::cortical cytoskeleton;GO:0051016::barbed-end actin filament capping;GO:0051693::actin filament capping;GO:0070062::extracellular vesicular exosome	GO:0000166::nucleotide binding;GO:0001886::endothelial cell morphogenesis;GO:0004672::protein kinase activity;GO:0004713::protein tyrosine kinase activity;GO:0004714::transmembrane receptor protein tyrosine kinase activity;GO:0005524::ATP binding;GO:0006468::protein phosphorylation;GO:0007169::transmembrane receptor protein tyrosine kinase signaling pathway;GO:0009925::basal plasma membrane;GO:00…
19	51870572	51870573	IP_peak_905	4.94366	441	51870131	51870214	ENSBTAG00000047677		+	1	ENSBTAG00000018271	SLC38A10	174714	ENSBTAG00000024932	FSCN2	19380	ENSBTAG00000006189	ACTG1	UTR3	UTR3	UTR3	.	.	.	.
19	51869903	51869904	IP_peak_904	2.61782	-227	51870131	51870214	ENSBTAG00000047677		+	1	ENSBTAG00000047677		227	ENSBTAG00000024932	FSCN2	18711	ENSBTAG00000006189	ACTG1	Exon3	Exon3	Exon3	.	.	.	.
21	68600287	68600288	IP_peak_1139	2.82601	916	68595873	68601204	ENSBTAG00000006270	HSP90AA1	-	1	ENSBTAG00000007007	WDR20	39370	ENSBTAG00000016603		15286	ENSBTAG00000006270	HSP90AA1	Exon3	Exon3	Exon3	GO:0000166::nucleotide binding;GO:0003723::RNA binding;GO:0005515::protein binding;GO:0005524::ATP binding;GO:0005622::intracellular;GO:0005634::nucleus;GO:0005737::cytoplasm;GO:0005829::cytosol;GO:0005886::plasma membrane;GO:0006457::protein folding;GO:0006950::response to stress;GO:0007004::telomere maintenance via telomerase;GO:0009408::response to heat;GO:0009409::response to cold;GO:0016020:…	GO:0016579::protein deubiquitination	.	GO:0000166::nucleotide binding;GO:0003723::RNA binding;GO:0005515::protein binding;GO:0005524::ATP binding;GO:0005622::intracellular;GO:0005634::nucleus;GO:0005737::cytoplasm;GO:0005829::cytosol;GO:0005886::plasma membrane;GO:0006457::protein folding;GO:0006950::response to stress;GO:0007004::telomere maintenance via telomerase;GO:0009408::response to heat;GO:0009409::response to cold;GO:0016020:…
5	82512823	82512824	IP_peak_1666	7.44352	17642	82486885	82530466	ENSBTAG00000006369	MRPS35	-	1	ENSBTAG00000002775	C12orf71	140582	ENSBTAG00000006372	KLHL42	44122	ENSBTAG00000006369	MRPS35	Intron4	Intron4	Intron4	GO:0003723::RNA binding;GO:0003735::structural constituent of ribosome;GO:0005739::mitochondrion;GO:0005743::mitochondrial inner membrane;GO:0005763::mitochondrial small ribosomal subunit;GO:0005840::ribosome;GO:0030529::ribonucleoprotein complex;GO:0032543::mitochondrial translation;GO:0070124::mitochondrial translational initiation;GO:0070125::mitochondrial translational elongation	.	GO:0000209::protein polyubiquitination;GO:0004842::ubiquitin-protein transferase activity;GO:0031463::Cul3-RING ubiquitin ligase complex;GO:0032886::regulation of microtubule-based process;GO:0043161::proteasome-mediated ubiquitin-dependent protein catabolic process	GO:0003723::RNA binding;GO:0003735::structural constituent of ribosome;GO:0005739::mitochondrion;GO:0005743::mitochondrial inner membrane;GO:0005763::mitochondrial small ribosomal subunit;GO:0005840::ribosome;GO:0030529::ribonucleoprotein complex;GO:0032543::mitochondrial translation;GO:0070124::mitochondrial translational initiation;GO:0070125::mitochondrial translational elongation
X	126049430	126049431	IP_peak_2512	21.2646	481	126048949	126049743	ENSBTAG00000006383	-	+	1	ENSBTAG00000006380	-	1473	ENSBTAG00000006384	-	36460	ENSBTAG00000006383	-	LastExon	LastExon	LastExon	.	GO:0000124::SAGA complex;GO:0003712::transcription cofactor activity;GO:1903506::NA	GO:0000124::SAGA complex;GO:0003712::transcription cofactor activity;GO:1903506::NA	.
X	2574779	2574780	IP_peak_2221	3.90839	19088	2555691	2962903	ENSBTAG00000006439	DOCK11	+	1	ENSBTAG00000048038		101393	ENSBTAG00000043141		313269	ENSBTAG00000006439	DOCK11	Intron1	Intron1	Intron1	GO:0001782::B cell homeostasis;GO:0002315::marginal zone B cell differentiation;GO:0005085::guanyl-nucleotide exchange factor activity;GO:0005089::Rho guanyl-nucleotide exchange factor activity;GO:0005622::intracellular;GO:0007264::small GTPase mediated signal transduction;GO:0017048::Rho GTPase binding;GO:0043547::positive regulation of GTPase activity;GO:0051491::positive regulation of filopodi…	.	.	GO:0001782::B cell homeostasis;GO:0002315::marginal zone B cell differentiation;GO:0005085::guanyl-nucleotide exchange factor activity;GO:0005089::Rho guanyl-nucleotide exchange factor activity;GO:0005622::intracellular;GO:0007264::small GTPase mediated signal transduction;GO:0017048::Rho GTPase binding;GO:0043547::positive regulation of GTPase activity;GO:0051491::positive regulation of filopodi…
18	63388246	63388247	IP_peak_851	5.58341	481	63381416	63388728	ENSBTAG00000006487	RPS9	-	1	ENSBTAG00000015908	MBOAT7	9723	ENSBTAG00000019348	-	104226	ENSBTAG00000006487	RPS9	Intron2	Intron2	Intron2	.	.	.	.
10	58063985	58063986	IP_peak_243	3.22608	37957	58026028	58152577	ENSBTAG00000006489	MYO5A	+	1	ENSBTAG00000044748		56408	ENSBTAG00000046311		1242680	ENSBTAG00000006489	MYO5A	Intron9	Intron9	Intron9	.	.	.	.
17	65573956	65573957	IP_peak_784	6.20515	17525	65556431	65596948	ENSBTAG00000006506	GIT2	+	1	ENSBTAG00000002591	GLTP	54823	ENSBTAG00000014376	ANKRD13A	21828	ENSBTAG00000006506	GIT2	Intron9	Intron9	Intron9	GO:0005096::GTPase activator activity;GO:0005654::nucleoplasm;GO:0005925::focal adhesion;GO:0043547::positive regulation of GTPase activity;GO:0046872::metal ion binding	GO:0005737::cytoplasm;GO:0005829::cytosol;GO:0008289::lipid binding;GO:0016020::membrane;GO:0051861::glycolipid binding;GO:0070062::extracellular vesicular exosome;GO:0120009::NA;GO:0120013::NA	GO:0005737::cytoplasm;GO:0005886::plasma membrane	GO:0005096::GTPase activator activity;GO:0005654::nucleoplasm;GO:0005925::focal adhesion;GO:0043547::positive regulation of GTPase activity;GO:0046872::metal ion binding
5	82260553	82260554	IP_peak_1665	6.20515	236	82260539	82260790	ENSBTAG00000006530		-	1	ENSBTAG00000030622	MANSC4	213427	ENSBTAG00000012448	CCDC91	268090	ENSBTAG00000006530		LastExon	LastExon	LastExon	.	GO:0016020::membrane;GO:0016021::integral component of membrane	GO:0005654::nucleoplasm;GO:0005794::Golgi apparatus;GO:0005802::trans-Golgi network;GO:0005829::cytosol;GO:0042802::identical protein binding;GO:0048193::Golgi vesicle transport;GO:0090160::Golgi to lysosome transport	.
17	68283487	68283488	IP_peak_785	4.07966	34507	68248980	68315653	ENSBTAG00000006569	SEZ6L	+	1	ENSBTAG00000037832	ASPHD2	70812	ENSBTAG00000006594	-	937980	ENSBTAG00000006569	SEZ6L	Intron10	Intron10	Intron10	GO:0005783::endoplasmic reticulum;GO:0008344::adult locomotory behavior;GO:0016020::membrane;GO:0016021::integral component of membrane;GO:0021680::cerebellar Purkinje cell layer development;GO:0043025::neuronal cell body;GO:0060074::synapse maturation;GO:0090036::regulation of protein kinase C signaling	GO:0016020::membrane;GO:0018193::peptidyl-amino acid modification	GO:0016020::membrane;GO:0016021::integral component of membrane	GO:0005783::endoplasmic reticulum;GO:0008344::adult locomotory behavior;GO:0016020::membrane;GO:0016021::integral component of membrane;GO:0021680::cerebellar Purkinje cell layer development;GO:0043025::neuronal cell body;GO:0060074::synapse maturation;GO:0090036::regulation of protein kinase C signaling
X	34909839	34909840	IP_peak_2294	3.90839	-108059	34800752	34801780	ENSBTAG00000012748	MAGEA10	-	1	ENSBTAG00000013002	GABRQ	390049	ENSBTAG00000012748	MAGEA10	108059	ENSBTAG00000006691	GABRA3	Intron5	Intron5	Intron5	.	GO:0004890::GABA-A receptor activity;GO:0005216::ion channel activity;GO:0005230::extracellular ligand-gated ion channel activity;GO:0005886::plasma membrane;GO:0006810::transport;GO:0006811::ion transport;GO:0007165::signal transduction;GO:0016020::membrane;GO:0016021::integral component of membrane;GO:0030054::cell junction;GO:0034220::ion transmembrane transport;GO:0043235::receptor complex;GO…	.	GO:0004890::GABA-A receptor activity;GO:0005216::ion channel activity;GO:0005230::extracellular ligand-gated ion channel activity;GO:0005886::plasma membrane;GO:0006810::transport;GO:0006811::ion transport;GO:0006821::chloride transport;GO:0007214::gamma-aminobutyric acid signaling pathway;GO:0016020::membrane;GO:0016021::integral component of membrane;GO:0030054::cell junction;GO:0034220::ion tr…
20	35420192	35420193	IP_peak_1058	4.73039	43668	35376524	35514741	ENSBTAG00000006697	RICTOR	+	1	ENSBTAG00000010423	LIFR	497286	ENSBTAG00000046658		711357	ENSBTAG00000006697	RICTOR	Intron3	Intron3	Intron3	GO:0001932::regulation of protein phosphorylation;GO:0008047::enzyme activator activity;GO:0009790::embryo development;GO:0010468::regulation of gene expression;GO:0018105::peptidyl-serine phosphorylation;GO:0019901::protein kinase binding;GO:0030010::establishment of cell polarity;GO:0030838::positive regulation of actin filament polymerization;GO:0030950::establishment or maintenance of actin c…	GO:0004896::cytokine receptor activity;GO:0004897::ciliary neurotrophic factor receptor activity;GO:0004923::leukemia inhibitory factor receptor activity;GO:0004924::oncostatin-M receptor activity;GO:0005127::ciliary neurotrophic factor receptor binding;GO:0005615::extracellular space;GO:0008284::positive regulation of cell proliferation;GO:0016020::membrane;GO:0016021::integral component of memb…	.	GO:0001932::regulation of protein phosphorylation;GO:0008047::enzyme activator activity;GO:0009790::embryo development;GO:0010468::regulation of gene expression;GO:0018105::peptidyl-serine phosphorylation;GO:0019901::protein kinase binding;GO:0030010::establishment of cell polarity;GO:0030838::positive regulation of actin filament polymerization;GO:0030950::establishment or maintenance of actin c…
7	36079369	36079370	IP_peak_1825	4.07966	28384	35984487	36107754	ENSBTAG00000006748	DMXL1	-	1	ENSBTAG00000002143	DTWD2	117983	ENSBTAG00000014551	TNFAIP8	220752	ENSBTAG00000006748	DMXL1	Intron5	Intron5	Intron5	.	.	.	.
22	51929465	51929466	IP_peak_1181	3.22608	-14598	51944064	51969644	ENSBTAG00000009183	SHISA5	+	1	ENSBTAG00000009183	SHISA5	14598	ENSBTAG00000005488	ARIH2	318998	ENSBTAG00000006752	PFKFB4	Intron9	Intron9	Intron9	.	.	.	.
7	52228582	52228583	IP_peak_1837	2.86999	10454	52218128	52244915	ENSBTAG00000006756	-	+	1	ENSBTAG00000008224	PAIP2	24191	ENSBTAG00000033747	SIL1	84094	ENSBTAG00000006756	-	UTR5	UTR5	UTR5	.	.	.	.
12	17910653	17910654	IP_peak_376	3.22608	20279	17884901	17930933	ENSBTAG00000006759	SUCLA2	-	1	ENSBTAG00000019501	NUDT15	49929	ENSBTAG00000013498	HTR2A	1021372	ENSBTAG00000006759	SUCLA2	Intron4	Intron4	Intron4	GO:0000166::nucleotide binding;GO:0000287::magnesium ion binding;GO:0003824::catalytic activity;GO:0004775::succinate-CoA ligase (ADP-forming) activity;GO:0005524::ATP binding;GO:0005739::mitochondrion;GO:0006099::tricarboxylic acid cycle;GO:0008152::metabolic process;GO:0016874::ligase activity;GO:0043209::myelin sheath;GO:0046872::metal ion binding;GO:0070062::extracellular vesicular exosome	GO:0000278::mitotic cell cycle;GO:0005829::cytosol;GO:0006195::purine nucleotide catabolic process;GO:0006203::dGTP catabolic process;GO:0008413::8-oxo-7,8-dihydroguanosine triphosphate pyrophosphatase activity;GO:0016787::hydrolase activity;GO:0035539::8-oxo-7,8-dihydrodeoxyguanosine triphosphate pyrophosphatase activity;GO:0042262::DNA protection;GO:0042738::exogenous drug catabolic process;GO:…	GO:0004871::signal transducer activity;GO:0004930::G-protein coupled receptor activity;GO:0004993::serotonin receptor activity;GO:0005886::plasma membrane;GO:0005887::integral component of plasma membrane;GO:0005901::caveola;GO:0006874::cellular calcium ion homeostasis;GO:0006939::smooth muscle contraction;GO:0007165::signal transduction;GO:0007186::G-protein coupled receptor signaling pathway;GO…	GO:0000166::nucleotide binding;GO:0000287::magnesium ion binding;GO:0003824::catalytic activity;GO:0004775::succinate-CoA ligase (ADP-forming) activity;GO:0005524::ATP binding;GO:0005739::mitochondrion;GO:0006099::tricarboxylic acid cycle;GO:0008152::metabolic process;GO:0016874::ligase activity;GO:0043209::myelin sheath;GO:0046872::metal ion binding;GO:0070062::extracellular vesicular exosome
1	36891403	36891404	IP_peak_49	4.16288	54367	36837036	37123463	ENSBTAG00000006811	EPHA3	+	1	ENSBTAG00000005155	ARL13B	983991	ENSBTAG00000046959		1231005	ENSBTAG00000006811	EPHA3	Intron1	Intron1	Intron1	GO:0000166::nucleotide binding;GO:0004672::protein kinase activity;GO:0004713::protein tyrosine kinase activity;GO:0005004::GPI-linked ephrin receptor activity;GO:0005524::ATP binding;GO:0005769::early endosome;GO:0005887::integral component of plasma membrane;GO:0006468::protein phosphorylation;GO:0010976::positive regulation of neuron projection development;GO:0016020::membrane;GO:0016021::inte…	GO:0000166::nucleotide binding;GO:0001947::heart looping;GO:0005525::GTP binding;GO:0005622::intracellular;GO:0005929::cilium;GO:0005930::axoneme;GO:0007224::smoothened signaling pathway;GO:0007264::small GTPase mediated signal transduction;GO:0007368::determination of left/right symmetry;GO:0009953::dorsal/ventral pattern formation;GO:0021532::neural tube patterning;GO:0021830::interneuron migra…	GO:0000122::negative regulation of transcription from RNA polymerase II promoter;GO:0001227::RNA polymerase II transcription regulatory region sequence-specific DNA binding transcription factor activity involved in negative regulation of transcription;GO:0003690::double-stranded DNA binding;GO:0005634::nucleus;GO:0006357::regulation of transcription from RNA polymerase II promoter	GO:0000166::nucleotide binding;GO:0004672::protein kinase activity;GO:0004713::protein tyrosine kinase activity;GO:0005004::GPI-linked ephrin receptor activity;GO:0005524::ATP binding;GO:0005769::early endosome;GO:0005887::integral component of plasma membrane;GO:0006468::protein phosphorylation;GO:0010976::positive regulation of neuron projection development;GO:0016020::membrane;GO:0016021::inte…
1	77092522	77092523	IP_peak_96	12.5229	236	77092288	77092759	ENSBTAG00000006813		-	1	ENSBTAG00000013456	TMEM207	323281	ENSBTAG00000018703	OSTN	370602	ENSBTAG00000006813		LastExon	LastExon	LastExon	.	GO:0016020::membrane;GO:0016021::integral component of membrane	GO:0003416::endochondral bone growth;GO:0005102::receptor binding;GO:0005615::extracellular space;GO:0007166::cell surface receptor signaling pathway;GO:0030828::positive regulation of cGMP biosynthetic process;GO:0045668::negative regulation of osteoblast differentiation;GO:0046325::negative regulation of glucose import;GO:1903860::NA	.
8	48499155	48499156	IP_peak_1966	6.20515	27907	48526948	48527063	ENSBTAG00000043105		-	1	ENSBTAG00000011545	GDA	159125	ENSBTAG00000006816	ABHD17B	43506	ENSBTAG00000006831	-	Intron2	Intron2	Intron2	.	GO:0006147::guanine catabolic process;GO:0008270::zinc ion binding;GO:0008892::guanine deaminase activity;GO:0016787::hydrolase activity;GO:0016810::hydrolase activity, acting on carbon-nitrogen (but not peptide) bonds;GO:0046098::guanine metabolic process;GO:0070062::extracellular vesicular exosome	GO:0016020::membrane	.
23	28102442	28102443	IP_peak_1206b	8.16526	2877	28101727	28105320	ENSBTAG00000006969	TUBB	-	1	ENSBTAG00000039695	PPP1R18	25751	ENSBTAG00000010682	DDR1	112776	ENSBTAG00000006969	TUBB	LastExon	LastExon	LastExon	GO:0000166::nucleotide binding;GO:0003924::GTPase activity;GO:0005200::structural constituent of cytoskeleton;GO:0005525::GTP binding;GO:0005634::nucleus;GO:0005641::nuclear envelope lumen;GO:0005737::cytoplasm;GO:0005856::cytoskeleton;GO:0005874::microtubule;GO:0007017::microtubule-based process;GO:0009987::cellular process;GO:0015630::microtubule cytoskeleton;GO:0031012::extracellular matrix;GO…	GO:0019902::phosphatase binding	GO:0001558::regulation of cell growth;GO:0001952::regulation of cell-matrix adhesion;GO:0004672::protein kinase activity;GO:0004713::protein tyrosine kinase activity;GO:0004714::transmembrane receptor protein tyrosine kinase activity;GO:0005518::collagen binding;GO:0005524::ATP binding;GO:0005615::extracellular space;GO:0005886::plasma membrane;GO:0005887::integral component of plasma membrane;GO…	GO:0000166::nucleotide binding;GO:0003924::GTPase activity;GO:0005200::structural constituent of cytoskeleton;GO:0005525::GTP binding;GO:0005634::nucleus;GO:0005641::nuclear envelope lumen;GO:0005737::cytoplasm;GO:0005856::cytoskeleton;GO:0005874::microtubule;GO:0007017::microtubule-based process;GO:0009987::cellular process;GO:0015630::microtubule cytoskeleton;GO:0031012::extracellular matrix;GO…
23	28102115	28102116	IP_peak_1206a	7.00308	3204	28101727	28105320	ENSBTAG00000006969	TUBB	-	1	ENSBTAG00000039695	PPP1R18	26078	ENSBTAG00000010682	DDR1	112449	ENSBTAG00000006969	TUBB	LastExon	LastExon	LastExon	GO:0000166::nucleotide binding;GO:0003924::GTPase activity;GO:0005200::structural constituent of cytoskeleton;GO:0005525::GTP binding;GO:0005634::nucleus;GO:0005641::nuclear envelope lumen;GO:0005737::cytoplasm;GO:0005856::cytoskeleton;GO:0005874::microtubule;GO:0007017::microtubule-based process;GO:0009987::cellular process;GO:0015630::microtubule cytoskeleton;GO:0031012::extracellular matrix;GO…	GO:0019902::phosphatase binding	GO:0001558::regulation of cell growth;GO:0001952::regulation of cell-matrix adhesion;GO:0004672::protein kinase activity;GO:0004713::protein tyrosine kinase activity;GO:0004714::transmembrane receptor protein tyrosine kinase activity;GO:0005518::collagen binding;GO:0005524::ATP binding;GO:0005615::extracellular space;GO:0005886::plasma membrane;GO:0005887::integral component of plasma membrane;GO…	GO:0000166::nucleotide binding;GO:0003924::GTPase activity;GO:0005200::structural constituent of cytoskeleton;GO:0005525::GTP binding;GO:0005634::nucleus;GO:0005641::nuclear envelope lumen;GO:0005737::cytoplasm;GO:0005856::cytoskeleton;GO:0005874::microtubule;GO:0007017::microtubule-based process;GO:0009987::cellular process;GO:0015630::microtubule cytoskeleton;GO:0031012::extracellular matrix;GO…
1	103193229	103193230	IP_peak_135	3.90839	-63215	103256445	103256543	ENSBTAG00000044737		+	1	ENSBTAG00000044737		63215	ENSBTAG00000043293		1636366	ENSBTAG00000006975	SI	Intron44	Intron44	Intron44	.	.	.	GO:0003824::catalytic activity;GO:0004553::hydrolase activity, hydrolyzing O-glycosyl compounds;GO:0005975::carbohydrate metabolic process;GO:0016020::membrane;GO:0016021::integral component of membrane;GO:0030246::carbohydrate binding;GO:0070062::extracellular vesicular exosome
X	57880377	57880378	IP_peak_2384b	10.0667	15266	57865111	57880915	ENSBTAG00000006977	PLP1	+	1	ENSBTAG00000047168	-	389475	ENSBTAG00000003320	GLRA4	81970	ENSBTAG00000006977	PLP1	UTR3	UTR3	UTR3	GO:0005886::plasma membrane;GO:0006954::inflammatory response;GO:0008366::axon ensheathment;GO:0010628::positive regulation of gene expression;GO:0014002::astrocyte development;GO:0016020::membrane;GO:0016021::integral component of membrane;GO:0021762::substantia nigra development;GO:0022010::central nervous system myelination;GO:0042552::myelination;GO:0042759::long-chain fatty acid biosynthetic…	GO:0003700::sequence-specific DNA binding transcription factor activity;GO:0005634::nucleus;GO:0006355::regulation of transcription, DNA-templated;GO:0043565::sequence-specific DNA binding	GO:0005216::ion channel activity;GO:0005230::extracellular ligand-gated ion channel activity;GO:0005886::plasma membrane;GO:0005887::integral component of plasma membrane;GO:0006810::transport;GO:0006811::ion transport;GO:0007218::neuropeptide signaling pathway;GO:0016020::membrane;GO:0016021::integral component of membrane;GO:0016594::glycine binding;GO:0016934::extracellular-glycine-gated chlor…	GO:0005886::plasma membrane;GO:0006954::inflammatory response;GO:0008366::axon ensheathment;GO:0010628::positive regulation of gene expression;GO:0014002::astrocyte development;GO:0016020::membrane;GO:0016021::integral component of membrane;GO:0021762::substantia nigra development;GO:0022010::central nervous system myelination;GO:0042552::myelination;GO:0042759::long-chain fatty acid biosynthetic…
X	57879946	57879947	IP_peak_2384a	7.44352	14835	57865111	57880915	ENSBTAG00000006977	PLP1	+	1	ENSBTAG00000047168	-	389906	ENSBTAG00000003320	GLRA4	81539	ENSBTAG00000006977	PLP1	UTR3	UTR3	UTR3	GO:0005886::plasma membrane;GO:0006954::inflammatory response;GO:0008366::axon ensheathment;GO:0010628::positive regulation of gene expression;GO:0014002::astrocyte development;GO:0016020::membrane;GO:0016021::integral component of membrane;GO:0021762::substantia nigra development;GO:0022010::central nervous system myelination;GO:0042552::myelination;GO:0042759::long-chain fatty acid biosynthetic…	GO:0003700::sequence-specific DNA binding transcription factor activity;GO:0005634::nucleus;GO:0006355::regulation of transcription, DNA-templated;GO:0043565::sequence-specific DNA binding	GO:0005216::ion channel activity;GO:0005230::extracellular ligand-gated ion channel activity;GO:0005886::plasma membrane;GO:0005887::integral component of plasma membrane;GO:0006810::transport;GO:0006811::ion transport;GO:0007218::neuropeptide signaling pathway;GO:0016020::membrane;GO:0016021::integral component of membrane;GO:0016594::glycine binding;GO:0016934::extracellular-glycine-gated chlor…	GO:0005886::plasma membrane;GO:0006954::inflammatory response;GO:0008366::axon ensheathment;GO:0010628::positive regulation of gene expression;GO:0014002::astrocyte development;GO:0016020::membrane;GO:0016021::integral component of membrane;GO:0021762::substantia nigra development;GO:0022010::central nervous system myelination;GO:0042552::myelination;GO:0042759::long-chain fatty acid biosynthetic…
6	71411201	71411202	IP_peak_1767	3.90839	37688	71373513	71421283	ENSBTAG00000007173	PDGFRA	+	1	ENSBTAG00000042948		193556	ENSBTAG00000032660	CHIC2	165421	ENSBTAG00000007173	PDGFRA	Exon22	Exon22	Exon22	.	.	.	.
6	71409658	71409659	IP_peak_1766	2.86999	36145	71373513	71421283	ENSBTAG00000007173	PDGFRA	+	1	ENSBTAG00000042948		195099	ENSBTAG00000032660	CHIC2	163878	ENSBTAG00000007173	PDGFRA	Intron20	Intron20	Intron20	.	.	.	.
6	71402099	71402100	IP_peak_1765	5.02393	28586	71373513	71421283	ENSBTAG00000007173	PDGFRA	+	1	ENSBTAG00000042948		202658	ENSBTAG00000032660	CHIC2	156319	ENSBTAG00000007173	PDGFRA	Exon15	Exon15	Exon15	.	.	.	.
6	71398781	71398782	IP_peak_1764	3.90839	25268	71373513	71421283	ENSBTAG00000007173	PDGFRA	+	1	ENSBTAG00000042948		205976	ENSBTAG00000032660	CHIC2	153001	ENSBTAG00000007173	PDGFRA	Intron11	Intron11	Intron11	.	.	.	.
6	71418516	71418517	IP_peak_1769	3.90839	45003	71373513	71421283	ENSBTAG00000007173	PDGFRA	+	1	ENSBTAG00000042948		186241	ENSBTAG00000032660	CHIC2	172736	ENSBTAG00000007173	PDGFRA	UTR3	UTR3	UTR3	.	.	.	.
6	71384682	71384683	IP_peak_1762	11.442	11169	71373513	71421283	ENSBTAG00000007173	PDGFRA	+	1	ENSBTAG00000042948		220075	ENSBTAG00000032660	CHIC2	138902	ENSBTAG00000007173	PDGFRA	Exon3	Exon3	Exon3	.	.	.	.
6	71418024	71418025	IP_peak_1768	6.20515	44511	71373513	71421283	ENSBTAG00000007173	PDGFRA	+	1	ENSBTAG00000042948		186733	ENSBTAG00000032660	CHIC2	172244	ENSBTAG00000007173	PDGFRA	UTR3	UTR3	UTR3	.	.	.	.
6	71392655	71392656	IP_peak_1763	3.90839	19142	71373513	71421283	ENSBTAG00000007173	PDGFRA	+	1	ENSBTAG00000042948		212102	ENSBTAG00000032660	CHIC2	146875	ENSBTAG00000007173	PDGFRA	Exon7	Exon7	Exon7	.	.	.	.
26	40368285	40368286	IP_peak_1311	3.22608	21745	40346540	40380689	ENSBTAG00000007441	SEC23IP	+	1	ENSBTAG00000032106	PLPP4	577788	ENSBTAG00000044791		32769	ENSBTAG00000007441	SEC23IP	Intron12	Intron12	Intron12	GO:0003723::RNA binding;GO:0004620::phospholipase activity;GO:0005794::Golgi apparatus;GO:0006888::ER to Golgi vesicle-mediated transport;GO:0007030::Golgi organization;GO:0030134::ER to Golgi transport vesicle;GO:0043231::intracellular membrane-bounded organelle;GO:0046872::metal ion binding	GO:0005887::integral component of plasma membrane;GO:0006644::phospholipid metabolic process;GO:0007165::signal transduction;GO:0008195::phosphatidate phosphatase activity;GO:0016020::membrane;GO:0016021::integral component of membrane;GO:0042802::identical protein binding;GO:0046839::phospholipid dephosphorylation	.	GO:0003723::RNA binding;GO:0004620::phospholipase activity;GO:0005794::Golgi apparatus;GO:0006888::ER to Golgi vesicle-mediated transport;GO:0007030::Golgi organization;GO:0030134::ER to Golgi transport vesicle;GO:0043231::intracellular membrane-bounded organelle;GO:0046872::metal ion binding
8	42801280	42801281	IP_peak_1956	3.08444	-15746	42817027	42817113	ENSBTAG00000044341		+	1	ENSBTAG00000044341		15746	ENSBTAG00000018517	VLDLR	660125	ENSBTAG00000007494	SMARCA2	Intron4	Intron4	Intron4	.	.	GO:0000122::negative regulation of transcription from RNA polymerase II promoter;GO:0005509::calcium ion binding;GO:0005615::extracellular space;GO:0006898::receptor-mediated endocytosis;GO:0016020::membrane;GO:0016021::integral component of membrane;GO:0021517::ventral spinal cord development;GO:0030229::very-low-density lipoprotein particle receptor activity;GO:0034185::apolipoprotein binding;G…	GO:0000790::nuclear chromatin;GO:0001105::RNA polymerase II transcription coactivator activity;GO:0005524::ATP binding;GO:0005634::nucleus;GO:0005654::nucleoplasm;GO:0006338::chromatin remodeling;GO:0006355::regulation of transcription, DNA-templated;GO:0008285::negative regulation of cell proliferation;GO:0016514::SWI/SNF complex;GO:0016817::hydrolase activity, acting on acid anhydrides;GO:00168…
16	33171988	33171989	IP_peak_716	2.86999	8804	33163184	33172676	ENSBTAG00000007606	HNRNPU	+	1	ENSBTAG00000013885	ADSS	356226	ENSBTAG00000024555	EFCAB2	99691	ENSBTAG00000007606	HNRNPU	UTR3	UTR3	UTR3	GO:0001047::core promoter binding;GO:0001649::osteoblast differentiation;GO:0003723::RNA binding;GO:0005634::nucleus;GO:0005654::nucleoplasm;GO:0005697::telomerase holoenzyme complex;GO:0016020::membrane;GO:0030529::ribonucleoprotein complex;GO:0031012::extracellular matrix;GO:0032211::negative regulation of telomere maintenance via telomerase;GO:0032922::circadian regulation of gene expression;G…	GO:0000166::nucleotide binding;GO:0004019::adenylosuccinate synthase activity;GO:0005525::GTP binding;GO:0005737::cytoplasm;GO:0005829::cytosol;GO:0005886::plasma membrane;GO:0006164::purine nucleotide biosynthetic process;GO:0006167::AMP biosynthetic process;GO:0016874::ligase activity;GO:0044208::'de novo' AMP biosynthetic process;GO:0046040::IMP metabolic process;GO:0046872::metal ion binding;…	GO:0005509::calcium ion binding	GO:0001047::core promoter binding;GO:0001649::osteoblast differentiation;GO:0003723::RNA binding;GO:0005634::nucleus;GO:0005654::nucleoplasm;GO:0005697::telomerase holoenzyme complex;GO:0016020::membrane;GO:0030529::ribonucleoprotein complex;GO:0031012::extracellular matrix;GO:0032211::negative regulation of telomere maintenance via telomerase;GO:0032922::circadian regulation of gene expression;G…
10	19328085	19328086	IP_peak_216	2.43654	10601	19317484	19363592	ENSBTAG00000007614	BBS4	+	1	ENSBTAG00000043475		212272	ENSBTAG00000012981	-	201663	ENSBTAG00000007614	BBS4	Intron2	Intron2	Intron2	.	.	.	.
2	86803481	86803482	IP_peak_980	3.20086	85140	86718341	87086748	ENSBTAG00000007635	PLCL1	+	1	ENSBTAG00000042810		1199776	ENSBTAG00000031614	BOLL	109624	ENSBTAG00000007635	PLCL1	Intron1	Intron1	Intron1	.	.	.	.
11	96117227	96117228	IP_peak_360	2.9599	2078	96115572	96119306	ENSBTAG00000007662	HSPA5	-	1	ENSBTAG00000011544	GAPVD1	26919	ENSBTAG00000008033	-	31912	ENSBTAG00000007662	HSPA5	Exon10	Exon10	Exon10	GO:0000166::nucleotide binding;GO:0005524::ATP binding;GO:0005634::nucleus;GO:0005783::endoplasmic reticulum;GO:0005788::endoplasmic reticulum lumen;GO:0005789::endoplasmic reticulum membrane;GO:0005793::endoplasmic reticulum-Golgi intermediate compartment;GO:0005886::plasma membrane;GO:0005925::focal adhesion;GO:0006983::ER overload response;GO:0006987::activation of signaling protein activity i…	GO:0005085::guanyl-nucleotide exchange factor activity;GO:0005096::GTPase activator activity;GO:0005768::endosome;GO:0005829::cytosol;GO:0006897::endocytosis;GO:0007165::signal transduction;GO:0016020::membrane;GO:0032794::GTPase activating protein binding;GO:0043087::regulation of GTPase activity;GO:0043547::positive regulation of GTPase activity;GO:0045296::cadherin binding;GO:0051223::regulati…	GO:0004721::phosphoprotein phosphatase activity;GO:0016787::hydrolase activity	GO:0000166::nucleotide binding;GO:0005524::ATP binding;GO:0005634::nucleus;GO:0005783::endoplasmic reticulum;GO:0005788::endoplasmic reticulum lumen;GO:0005789::endoplasmic reticulum membrane;GO:0005793::endoplasmic reticulum-Golgi intermediate compartment;GO:0005886::plasma membrane;GO:0005925::focal adhesion;GO:0006983::ER overload response;GO:0006987::activation of signaling protein activity i…
4	19546762	19546763	IP_peak_1534	4.16288	180832	19450656	19727595	ENSBTAG00000007680	THSD7A	-	1	ENSBTAG00000019750	TMEM106B	346326	ENSBTAG00000011145	NDUFA4	565934	ENSBTAG00000007680	THSD7A	Intron6	Intron6	Intron6	GO:0016020::membrane;GO:0016021::integral component of membrane;GO:0070062::extracellular vesicular exosome	GO:0005764::lysosome;GO:0005765::lysosomal membrane;GO:0005768::endosome;GO:0006810::transport;GO:0007040::lysosome organization;GO:0007041::lysosomal transport;GO:0016020::membrane;GO:0016021::integral component of membrane;GO:0031902::late endosome membrane;GO:0032418::lysosome localization;GO:0048813::dendrite morphogenesis;GO:0070062::extracellular vesicular exosome;GO:1900006::positive regul…	GO:0004129::cytochrome-c oxidase activity;GO:0005739::mitochondrion;GO:0005743::mitochondrial inner membrane;GO:0005747::mitochondrial respiratory chain complex I;GO:0005751::mitochondrial respiratory chain complex IV;GO:0016020::membrane;GO:0032403::protein complex binding;GO:0055114::oxidation-reduction process;GO:0070062::extracellular vesicular exosome;GO:0070469::respiratory chain;GO:1902600…	GO:0016020::membrane;GO:0016021::integral component of membrane;GO:0070062::extracellular vesicular exosome
24	35700330	35700331	IP_peak_1231	2.31504	-96606	35566745	35603724	ENSBTAG00000019215	THOC1	-	1	ENSBTAG00000012320	CETN1	169670	ENSBTAG00000019215	THOC1	96606	ENSBTAG00000007705	COLEC12	Intron2	Intron2	Intron2	.	.	.	.
8	61958829	61958830	IP_peak_1986	5.02393	-10179	61969009	61969115	ENSBTAG00000043156		+	1	ENSBTAG00000043156		10179	ENSBTAG00000012498	PAX5	392110	ENSBTAG00000007761	ZBTB5	LastIntron	LastIntron	LastIntron	.	.	GO:0000122::negative regulation of transcription from RNA polymerase II promoter;GO:0000978::RNA polymerase II core promoter proximal region sequence-specific DNA binding;GO:0001077::RNA polymerase II core promoter proximal region sequence-specific DNA binding transcription factor activity involved in positive regulation of transcription;GO:0001650::fibrillar center;GO:0003677::DNA binding;GO:000…	GO:0000122::negative regulation of transcription from RNA polymerase II promoter;GO:0000977::RNA polymerase II regulatory region sequence-specific DNA binding;GO:0001227::RNA polymerase II transcription regulatory region sequence-specific DNA binding transcription factor activity involved in negative regulation of transcription;GO:0003676::nucleic acid binding;GO:0005634::nucleus
29	9341630	9341631	IP_peak_1386	4.07966	14038	9325136	9355669	ENSBTAG00000007847	EED	-	1	ENSBTAG00000001657	PICALM	271381	ENSBTAG00000019995	HIKESHI	41119	ENSBTAG00000007847	EED	Intron6	Intron6	Intron6	.	.	.	.
10	73444227	73444228	IP_peak_258	2.43654	64015	73380212	73450167	ENSBTAG00000007931	SLC38A6	+	1	ENSBTAG00000003276	PRKCH	250440	ENSBTAG00000011796	TRMT5	64198	ENSBTAG00000007931	SLC38A6	Intron12	Intron12	Intron12	.	.	.	.
23	2536541	2536542	IP_peak_1184	5.02393	27697	2508844	2508950	ENSBTAG00000047720		+	1	ENSBTAG00000005362	RAB23	399539	ENSBTAG00000043990	KHDRBS2	1672186	ENSBTAG00000007937	PRIM2	Intron10	Intron10	Intron10	.	GO:0000045::autophagic vacuole assembly;GO:0003924::GTPase activity;GO:0005525::GTP binding;GO:0005737::cytoplasm;GO:0005776::autophagic vacuole;GO:0005813::centrosome;GO:0005829::cytosol;GO:0005886::plasma membrane;GO:0006968::cellular defense response;GO:0010008::endosome membrane;GO:0030054::cell junction;GO:0042992::negative regulation of transcription factor import into nucleus;GO:0045335::p…	GO:0003676::nucleic acid binding;GO:0003723::RNA binding;GO:0008143::poly(A) binding;GO:0008266::poly(U) RNA binding;GO:0017124::SH3 domain binding;GO:0042169::SH2 domain binding;GO:0042802::identical protein binding;GO:0046982::protein heterodimerization activity;GO:0048024::regulation of mRNA splicing, via spliceosome	GO:0003677::DNA binding;GO:0003697::single-stranded DNA binding;GO:0003887::DNA-directed DNA polymerase activity;GO:0003896::DNA primase activity;GO:0003899::DNA-directed RNA polymerase activity;GO:0005658::alpha DNA polymerase:primase complex;GO:0006260::DNA replication;GO:0006269::DNA replication, synthesis of RNA primer;GO:0016740::transferase activity;GO:0016779::nucleotidyltransferase activi…
26	28058218	28058219	IP_peak_1296	2.86999	331172	27810198	28389391	ENSBTAG00000007948	SORCS1	-	1	ENSBTAG00000044306		1299150	ENSBTAG00000024999	UTF1	2056859	ENSBTAG00000007948	SORCS1	Intron3	Intron3	Intron3	GO:0016020::membrane;GO:0016021::integral component of membrane	.	GO:0003713::transcription coactivator activity;GO:0005634::nucleus;GO:0008584::male gonad development;GO:0045944::positive regulation of transcription from RNA polymerase II promoter;GO:0071837::HMG box domain binding	GO:0016020::membrane;GO:0016021::integral component of membrane
26	28273314	28273315	IP_peak_1298	4.16288	116076	27810198	28389391	ENSBTAG00000007948	SORCS1	-	1	ENSBTAG00000044306		1084054	ENSBTAG00000024999	UTF1	2271955	ENSBTAG00000007948	SORCS1	Intron1	Intron1	Intron1	GO:0016020::membrane;GO:0016021::integral component of membrane	.	GO:0003713::transcription coactivator activity;GO:0005634::nucleus;GO:0008584::male gonad development;GO:0045944::positive regulation of transcription from RNA polymerase II promoter;GO:0071837::HMG box domain binding	GO:0016020::membrane;GO:0016021::integral component of membrane
26	28148277	28148278	IP_peak_1297	3.90839	241113	27810198	28389391	ENSBTAG00000007948	SORCS1	-	1	ENSBTAG00000044306		1209091	ENSBTAG00000024999	UTF1	2146918	ENSBTAG00000007948	SORCS1	Intron2	Intron2	Intron2	GO:0016020::membrane;GO:0016021::integral component of membrane	.	GO:0003713::transcription coactivator activity;GO:0005634::nucleus;GO:0008584::male gonad development;GO:0045944::positive regulation of transcription from RNA polymerase II promoter;GO:0071837::HMG box domain binding	GO:0016020::membrane;GO:0016021::integral component of membrane
5	65648490	65648491	IP_peak_1652	8.38614	235	65648255	65648799	ENSBTAG00000008020	-	+	1	ENSBTAG00000009904	SPIC	14829	ENSBTAG00000011883	ARL1	24164	ENSBTAG00000008020	-	LastExon	LastExon	LastExon	.	GO:0000978::RNA polymerase II core promoter proximal region sequence-specific DNA binding;GO:0001077::RNA polymerase II core promoter proximal region sequence-specific DNA binding transcription factor activity involved in positive regulation of transcription;GO:0001824::blastocyst development;GO:0003677::DNA binding;GO:0003700::sequence-specific DNA binding transcription factor activity;GO:000563…	GO:0000139::Golgi membrane;GO:0000166::nucleotide binding;GO:0003924::GTPase activity;GO:0005525::GTP binding;GO:0005622::intracellular;GO:0005737::cytoplasm;GO:0005794::Golgi apparatus;GO:0005802::trans-Golgi network;GO:0005829::cytosol;GO:0007030::Golgi organization;GO:0007264::small GTPase mediated signal transduction;GO:0008047::enzyme activator activity;GO:0009404::toxin metabolic process;GO…	.
2	21909775	21909776	IP_peak_928	2.31504	29452	21880323	22081286	ENSBTAG00000008028	CHN1	+	1	ENSBTAG00000018253	CHRNA1	210515	ENSBTAG00000045843		143057	ENSBTAG00000008028	CHN1	Intron2	Intron2	Intron2	GO:0005096::GTPase activator activity;GO:0005622::intracellular;GO:0007165::signal transduction;GO:0008045::motor neuron axon guidance;GO:0035556::intracellular signal transduction;GO:0043087::regulation of GTPase activity;GO:0043547::positive regulation of GTPase activity;GO:0046872::metal ion binding;GO:0046875::ephrin receptor binding;GO:0050770::regulation of axonogenesis;GO:0051056::regulati…	GO:0003009::skeletal muscle contraction;GO:0005216::ion channel activity;GO:0005230::extracellular ligand-gated ion channel activity;GO:0005886::plasma membrane;GO:0005892::acetylcholine-gated channel complex;GO:0006810::transport;GO:0006811::ion transport;GO:0007165::signal transduction;GO:0007271::synaptic transmission, cholinergic;GO:0007274::neuromuscular synaptic transmission;GO:0007528::neu…	.	GO:0005096::GTPase activator activity;GO:0005622::intracellular;GO:0007165::signal transduction;GO:0008045::motor neuron axon guidance;GO:0035556::intracellular signal transduction;GO:0043087::regulation of GTPase activity;GO:0043547::positive regulation of GTPase activity;GO:0046872::metal ion binding;GO:0046875::ephrin receptor binding;GO:0050770::regulation of axonogenesis;GO:0051056::regulati…
19	20367360	20367361	IP_peak_879	6.20515	2737	20364623	20372637	ENSBTAG00000008109	TMEM97	+	1	ENSBTAG00000008115	TNFAIP1	12565	ENSBTAG00000045001		331232	ENSBTAG00000008109	TMEM97	Intron1	Intron1	Intron1	GO:0005634::nucleus;GO:0005764::lysosome;GO:0005783::endoplasmic reticulum;GO:0005791::rough endoplasmic reticulum;GO:0005829::cytosol;GO:0005886::plasma membrane;GO:0016020::membrane;GO:0016021::integral component of membrane;GO:0031965::nuclear membrane;GO:0042632::cholesterol homeostasis	GO:0004842::ubiquitin-protein transferase activity;GO:0005730::nucleolus;GO:0005737::cytoplasm;GO:0005768::endosome;GO:0006955::immune response;GO:0009790::embryo development;GO:0016477::cell migration;GO:0016567::protein ubiquitination;GO:0017049::GTP-Rho binding;GO:0031463::Cul3-RING ubiquitin ligase complex;GO:0035024::negative regulation of Rho protein signal transduction;GO:0043149::stress f…	.	GO:0005634::nucleus;GO:0005764::lysosome;GO:0005783::endoplasmic reticulum;GO:0005791::rough endoplasmic reticulum;GO:0005829::cytosol;GO:0005886::plasma membrane;GO:0016020::membrane;GO:0016021::integral component of membrane;GO:0031965::nuclear membrane;GO:0042632::cholesterol homeostasis
2	34335357	34335358	IP_peak_939	3.90839	37631	34297726	34376828	ENSBTAG00000008140	FAP	+	1	ENSBTAG00000000730	GCG	62653	ENSBTAG00000018446	GCA	142335	ENSBTAG00000008140	FAP	Intron12	Intron12	Intron12	.	.	.	.
14	39288278	39288279	IP_peak_538	3.90839	6789	39233174	39295068	ENSBTAG00000008260	UBE2W	-	1	ENSBTAG00000012920	TMEM70	66072	ENSBTAG00000045113		131795	ENSBTAG00000008260	UBE2W	Intron1	Intron1	Intron1	.	.	.	.
24	35119796	35119797	IP_peak_1230	6.20515	-7209	35127006	35127111	ENSBTAG00000042470		+	1	ENSBTAG00000042470		7209	ENSBTAG00000008292	-	118229	ENSBTAG00000008275	GREB1L	Intron6	Intron6	Intron6	.	.	.	.
2	103881622	103881623	IP_peak_997	15.3911	34442	103847180	103870755	ENSBTAG00000019274	ATIC	+	1	ENSBTAG00000043119		702560	ENSBTAG00000003472	ABCA12	160735	ENSBTAG00000008300	FN1	UTR3	UTR3	UTR3	.	.	.	.
13	60303011	60303012	IP_peak_487	3.90839	26509	60276502	60303755	ENSBTAG00000008303	-	+	1	ENSBTAG00000021321	SDCBP2	40072	ENSBTAG00000004712	MC3R	116908	ENSBTAG00000008303	-	UTR3	UTR3	UTR3	.	.	.	.
13	3451913	3451914	IP_peak_430	6.20515	82731	3369182	3452555	ENSBTAG00000008323	SNAP25	+	1	ENSBTAG00000034991	SLX4IP	285268	ENSBTAG00000035199	MRPL33	560187	ENSBTAG00000008323	SNAP25	UTR3	UTR3	UTR3	GO:0000149::SNARE binding;GO:0005484::SNAP receptor activity;GO:0005515::protein binding;GO:0005737::cytoplasm;GO:0005802::trans-Golgi network;GO:0005886::plasma membrane;GO:0007269::neurotransmitter secretion;GO:0007626::locomotory behavior;GO:0008021::synaptic vesicle;GO:0008306::associative learning;GO:0010975::regulation of neuron projection development;GO:0016020::membrane;GO:0016082::synapt…	.	.	GO:0000149::SNARE binding;GO:0005484::SNAP receptor activity;GO:0005515::protein binding;GO:0005737::cytoplasm;GO:0005802::trans-Golgi network;GO:0005886::plasma membrane;GO:0007269::neurotransmitter secretion;GO:0007626::locomotory behavior;GO:0008021::synaptic vesicle;GO:0008306::associative learning;GO:0010975::regulation of neuron projection development;GO:0016020::membrane;GO:0016082::synapt…
10	9971953	9971954	IP_peak_210	4.26713	2965	9789137	9974919	ENSBTAG00000008341	ARSB	-	1	ENSBTAG00000038234	BHMT2	100164	ENSBTAG00000007374	LHFPL2	444625	ENSBTAG00000008341	ARSB	Intron1	Intron1	Intron1	.	.	.	.
10	9912023	9912024	IP_peak_209	3.40593	62895	9789137	9974919	ENSBTAG00000008341	ARSB	-	1	ENSBTAG00000038234	BHMT2	160094	ENSBTAG00000007374	LHFPL2	384695	ENSBTAG00000008341	ARSB	Intron4	Intron4	Intron4	.	.	.	.
10	9837755	9837756	IP_peak_208	4.16288	137163	9789137	9974919	ENSBTAG00000008341	ARSB	-	1	ENSBTAG00000038234	BHMT2	234362	ENSBTAG00000007374	LHFPL2	310427	ENSBTAG00000008341	ARSB	Intron6	Intron6	Intron6	.	.	.	.
17	4765491	4765492	IP_peak_728	4.07966	-57933	4675217	4707558	ENSBTAG00000043963	FHDC1	-	1	ENSBTAG00000009161	TIGD4	109962	ENSBTAG00000043963	FHDC1	57933	ENSBTAG00000008438	ARFIP1	Intron7	Intron7	Intron7	.	.	.	GO:0000139::Golgi membrane;GO:0005737::cytoplasm;GO:0005829::cytosol;GO:0006886::intracellular protein transport;GO:0019904::protein domain specific binding;GO:0032588::trans-Golgi network membrane;GO:0034315::regulation of Arp2/3 complex-mediated actin nucleation;GO:0045296::cadherin binding;GO:0050708::regulation of protein secretion;GO:0070273::phosphatidylinositol-4-phosphate binding
7	90137985	90137986	IP_peak_1891	4.66865	38103	90097694	90176089	ENSBTAG00000008484	TMEM161B	-	1	ENSBTAG00000047636		393564	ENSBTAG00000022762		482840	ENSBTAG00000008484	TMEM161B	Intron2	Intron2	Intron2	.	.	.	.
15	57121716	57121717	IP_peak_697a	3.62443	574	57120901	57122291	ENSBTAG00000008557		-	2	ENSBTAG00000047129	B3GNT6	113027	ENSBTAG00000027438	-	229758	ENSBTAG00000008557		LastExon	LastExon	LastExon	.	.	GO:0000166::nucleotide binding;GO:0004383::guanylate cyclase activity;GO:0004672::protein kinase activity;GO:0005524::ATP binding;GO:0005886::plasma membrane;GO:0006182::cGMP biosynthetic process;GO:0006468::protein phosphorylation;GO:0007165::signal transduction;GO:0008074::guanylate cyclase complex, soluble;GO:0009190::cyclic nucleotide biosynthetic process;GO:0016020::membrane;GO:0016021::inte…	.
15	57122034	57122035	IP_peak_697b	4.33257	256	57120901	57122291	ENSBTAG00000008557		-	2	ENSBTAG00000047129	B3GNT6	112709	ENSBTAG00000027438	-	230076	ENSBTAG00000008557		Exon1	Exon1	Exon1	.	.	GO:0000166::nucleotide binding;GO:0004383::guanylate cyclase activity;GO:0004672::protein kinase activity;GO:0005524::ATP binding;GO:0005886::plasma membrane;GO:0006182::cGMP biosynthetic process;GO:0006468::protein phosphorylation;GO:0007165::signal transduction;GO:0008074::guanylate cyclase complex, soluble;GO:0009190::cyclic nucleotide biosynthetic process;GO:0016020::membrane;GO:0016021::inte…	.
15	57121133	57121134	IP_peak_696	5.94877	1157	57120901	57122291	ENSBTAG00000008557		-	2	ENSBTAG00000047129	B3GNT6	113610	ENSBTAG00000027438	-	229175	ENSBTAG00000008557		LastExon	LastExon	LastExon	.	.	GO:0000166::nucleotide binding;GO:0004383::guanylate cyclase activity;GO:0004672::protein kinase activity;GO:0005524::ATP binding;GO:0005886::plasma membrane;GO:0006182::cGMP biosynthetic process;GO:0006468::protein phosphorylation;GO:0007165::signal transduction;GO:0008074::guanylate cyclase complex, soluble;GO:0009190::cyclic nucleotide biosynthetic process;GO:0016020::membrane;GO:0016021::inte…	.
12	44505471	44505472	IP_peak_393	2.86999	111468	44295888	44616940	ENSBTAG00000008647	KLHL1	-	1	ENSBTAG00000042849		359567	ENSBTAG00000046715		183427	ENSBTAG00000008647	KLHL1	Intron3	Intron3	Intron3	GO:0004842::ubiquitin-protein transferase activity;GO:0005737::cytoplasm;GO:0007626::locomotory behavior;GO:0007628::adult walking behavior;GO:0016358::dendrite development;GO:0016567::protein ubiquitination;GO:0021680::cerebellar Purkinje cell layer development;GO:0030425::dendrite;GO:0031463::Cul3-RING ubiquitin ligase complex;GO:0043025::neuronal cell body	.	.	GO:0004842::ubiquitin-protein transferase activity;GO:0005737::cytoplasm;GO:0007626::locomotory behavior;GO:0007628::adult walking behavior;GO:0016358::dendrite development;GO:0016567::protein ubiquitination;GO:0021680::cerebellar Purkinje cell layer development;GO:0030425::dendrite;GO:0031463::Cul3-RING ubiquitin ligase complex;GO:0043025::neuronal cell body
1	129518118	129518119	IP_peak_173	4.07966	46060	129388513	129564179	ENSBTAG00000008714	CLSTN2	-	1	ENSBTAG00000044978		514762	ENSBTAG00000018346	TRIM42	225837	ENSBTAG00000008714	CLSTN2	Intron3	Intron3	Intron3	GO:0005509::calcium ion binding;GO:0007156::homophilic cell adhesion via plasma membrane adhesion molecules;GO:0009986::cell surface;GO:0014069::postsynaptic density;GO:0016020::membrane;GO:0016021::integral component of membrane;GO:0045211::postsynaptic membrane;GO:0050806::positive regulation of synaptic transmission;GO:0051965::positive regulation of synapse assembly	.	GO:0005622::intracellular;GO:0008270::zinc ion binding;GO:0046872::metal ion binding	GO:0005509::calcium ion binding;GO:0007156::homophilic cell adhesion via plasma membrane adhesion molecules;GO:0009986::cell surface;GO:0014069::postsynaptic density;GO:0016020::membrane;GO:0016021::integral component of membrane;GO:0045211::postsynaptic membrane;GO:0050806::positive regulation of synaptic transmission;GO:0051965::positive regulation of synapse assembly
X	95708720	95708721	IP_peak_2457	3.22608	6123	95708020	95714844	ENSBTAG00000008733	MAGED1	-	1	ENSBTAG00000017767	GPR173	224799	ENSBTAG00000046531	-	378120	ENSBTAG00000008733	MAGED1	Exon12	Exon12	Exon12	GO:0000785::chromatin;GO:0003713::transcription coactivator activity;GO:0005634::nucleus;GO:0006357::regulation of transcription from RNA polymerase II promoter;GO:0032922::circadian regulation of gene expression;GO:0042752::regulation of circadian rhythm;GO:0042802::identical protein binding;GO:0042981::regulation of apoptotic process;GO:0043234::protein complex;GO:0043406::positive regulation o…	GO:0004871::signal transducer activity;GO:0004930::G-protein coupled receptor activity;GO:0004968::gonadotropin-releasing hormone receptor activity;GO:0005886::plasma membrane;GO:0007165::signal transduction;GO:0007186::G-protein coupled receptor signaling pathway;GO:0016020::membrane;GO:0016021::integral component of membrane;GO:0097211::cellular response to gonadotropin-releasing hormone;GO:200…	.	GO:0000785::chromatin;GO:0003713::transcription coactivator activity;GO:0005634::nucleus;GO:0006357::regulation of transcription from RNA polymerase II promoter;GO:0032922::circadian regulation of gene expression;GO:0042752::regulation of circadian rhythm;GO:0042802::identical protein binding;GO:0042981::regulation of apoptotic process;GO:0043234::protein complex;GO:0043406::positive regulation o…
13	28312705	28312706	IP_peak_461	5.18999	1893	28288106	28314599	ENSBTAG00000008821	SEPHS1	-	1	ENSBTAG00000017244	-	252481	ENSBTAG00000007700	-	37132	ENSBTAG00000008821	SEPHS1	Intron1	Intron1	Intron1	GO:0000166::nucleotide binding;GO:0004756::selenide, water dikinase activity;GO:0005524::ATP binding;GO:0005634::nucleus;GO:0005886::plasma membrane;GO:0016020::membrane;GO:0016260::selenocysteine biosynthetic process;GO:0016301::kinase activity;GO:0016310::phosphorylation;GO:0016740::transferase activity;GO:0031965::nuclear membrane;GO:0042802::identical protein binding;GO:0042803::protein homod…	GO:0000350::generation of catalytic spliceosome for second transesterification step;GO:0000386::second spliceosomal transesterification activity;GO:0005634::nucleus;GO:0005681::spliceosomal complex;GO:0005682::U5 snRNP;GO:0006397::mRNA processing;GO:0008380::RNA splicing;GO:0016607::nuclear speck;GO:0046540::U4/U6 x U5 tri-snRNP complex;GO:0071021::U2-type post-spliceosomal complex;GO:0071048::nu…	GO:0001561::fatty acid alpha-oxidation;GO:0005777::peroxisome;GO:0006631::fatty acid metabolic process;GO:0016491::oxidoreductase activity;GO:0031418::L-ascorbic acid binding;GO:0046872::metal ion binding;GO:0048244::phytanoyl-CoA dioxygenase activity;GO:0051213::dioxygenase activity;GO:0055114::oxidation-reduction process	GO:0000166::nucleotide binding;GO:0004756::selenide, water dikinase activity;GO:0005524::ATP binding;GO:0005634::nucleus;GO:0005886::plasma membrane;GO:0016020::membrane;GO:0016260::selenocysteine biosynthetic process;GO:0016301::kinase activity;GO:0016310::phosphorylation;GO:0016740::transferase activity;GO:0031965::nuclear membrane;GO:0042802::identical protein binding;GO:0042803::protein homod…
13	28308078	28308079	IP_peak_460	5.02393	6520	28288106	28314599	ENSBTAG00000008821	SEPHS1	-	1	ENSBTAG00000017244	-	257108	ENSBTAG00000007700	-	32505	ENSBTAG00000008821	SEPHS1	Intron2	Intron2	Intron2	GO:0000166::nucleotide binding;GO:0004756::selenide, water dikinase activity;GO:0005524::ATP binding;GO:0005634::nucleus;GO:0005886::plasma membrane;GO:0016020::membrane;GO:0016260::selenocysteine biosynthetic process;GO:0016301::kinase activity;GO:0016310::phosphorylation;GO:0016740::transferase activity;GO:0031965::nuclear membrane;GO:0042802::identical protein binding;GO:0042803::protein homod…	GO:0000350::generation of catalytic spliceosome for second transesterification step;GO:0000386::second spliceosomal transesterification activity;GO:0005634::nucleus;GO:0005681::spliceosomal complex;GO:0005682::U5 snRNP;GO:0006397::mRNA processing;GO:0008380::RNA splicing;GO:0016607::nuclear speck;GO:0046540::U4/U6 x U5 tri-snRNP complex;GO:0071021::U2-type post-spliceosomal complex;GO:0071048::nu…	GO:0001561::fatty acid alpha-oxidation;GO:0005777::peroxisome;GO:0006631::fatty acid metabolic process;GO:0016491::oxidoreductase activity;GO:0031418::L-ascorbic acid binding;GO:0046872::metal ion binding;GO:0048244::phytanoyl-CoA dioxygenase activity;GO:0051213::dioxygenase activity;GO:0055114::oxidation-reduction process	GO:0000166::nucleotide binding;GO:0004756::selenide, water dikinase activity;GO:0005524::ATP binding;GO:0005634::nucleus;GO:0005886::plasma membrane;GO:0016020::membrane;GO:0016260::selenocysteine biosynthetic process;GO:0016301::kinase activity;GO:0016310::phosphorylation;GO:0016740::transferase activity;GO:0031965::nuclear membrane;GO:0042802::identical protein binding;GO:0042803::protein homod…
7	71110030	71110031	IP_peak_1862	3.90839	-35752	71145783	71156120	ENSBTAG00000020213	NIPAL4	+	1	ENSBTAG00000020213	NIPAL4	35752	ENSBTAG00000046694	FNDC9	47561	ENSBTAG00000008916	CYFIP2	Intron30	Intron30	Intron30	.	.	.	.
13	38980334	38980335	IP_peak_473	5.8378	782	38980088	38981117	ENSBTAG00000012276	-	-	2	ENSBTAG00000005202	SCP2D1	35006	ENSBTAG00000008826	RBBP9	116943	ENSBTAG00000008964	DTD1	LastIntron	LastIntron	LastIntron	.	.	GO:0005654::nucleoplasm;GO:0016787::hydrolase activity;GO:0070062::extracellular vesicular exosome	GO:0002161::aminoacyl-tRNA editing activity;GO:0003677::DNA binding;GO:0005634::nucleus;GO:0005730::nucleolus;GO:0005737::cytoplasm;GO:0005829::cytosol;GO:0006260::DNA replication;GO:0006399::tRNA metabolic process;GO:0006450::regulation of translational fidelity;GO:0016787::hydrolase activity;GO:0046872::metal ion binding;GO:0051499::D-aminoacyl-tRNA deacylase activity;GO:0051500::D-tyrosyl-tRNA…
17	72284386	72284387	IP_peak_787	4.07966	10892	72273494	72288386	ENSBTAG00000008990	-	+	1	ENSBTAG00000008996	SFI1	55562	ENSBTAG00000005478	PATZ1	37382	ENSBTAG00000008990	-	Intron5	Intron5	Intron5	GO:0000166::nucleotide binding;GO:0005525::GTP binding;GO:0005737::cytoplasm	GO:0005813::centrosome;GO:0010923::negative regulation of phosphatase activity;GO:0019902::phosphatase binding	GO:0000978::RNA polymerase II core promoter proximal region sequence-specific DNA binding;GO:0001077::RNA polymerase II core promoter proximal region sequence-specific DNA binding transcription factor activity involved in positive regulation of transcription;GO:0003676::nucleic acid binding;GO:0003677::DNA binding;GO:0003682::chromatin binding;GO:0005634::nucleus;GO:0005654::nucleoplasm;GO:000635…	GO:0000166::nucleotide binding;GO:0005525::GTP binding;GO:0005737::cytoplasm
1	88505658	88505659	IP_peak_111	3.90839	21125	88484533	88495379	ENSBTAG00000009235	KCNMB3	+	1	ENSBTAG00000012463	ZMAT3	126628	ENSBTAG00000032114		22606	ENSBTAG00000009232	PIK3CA	Exon19	Exon19	Exon19	GO:0001508::action potential;GO:0005513::detection of calcium ion;GO:0005887::integral component of plasma membrane;GO:0006813::potassium ion transport;GO:0007268::synaptic transmission;GO:0008076::voltage-gated potassium channel complex;GO:0015269::calcium-activated potassium channel activity;GO:0015459::potassium channel regulator activity;GO:0016020::membrane;GO:0016021::integral component of …	GO:0002039::p53 binding;GO:0003676::nucleic acid binding;GO:0003723::RNA binding;GO:0005634::nucleus;GO:0005654::nucleoplasm;GO:0005730::nucleolus;GO:0005886::plasma membrane;GO:0006810::transport;GO:0006915::apoptotic process;GO:0006974::cellular response to DNA damage stimulus;GO:0008270::zinc ion binding;GO:0015031::protein transport;GO:0040008::regulation of growth;GO:0046872::metal ion bindi…	.	GO:0000166::nucleotide binding;GO:0001525::angiogenesis;GO:0001889::liver development;GO:0002250::adaptive immune response;GO:0004674::protein serine/threonine kinase activity;GO:0005515::protein binding;GO:0005524::ATP binding;GO:0005737::cytoplasm;GO:0005886::plasma membrane;GO:0005942::phosphatidylinositol 3-kinase complex;GO:0005943::phosphatidylinositol 3-kinase complex, class IA;GO:0006006:…
1	88510386	88510387	IP_peak_113	6.20515	22674	88504290	88533061	ENSBTAG00000009232	PIK3CA	-	1	ENSBTAG00000012463	ZMAT3	121900	ENSBTAG00000032114		27334	ENSBTAG00000009232	PIK3CA	Exon16	Exon16	Exon16	GO:0000166::nucleotide binding;GO:0001525::angiogenesis;GO:0001889::liver development;GO:0002250::adaptive immune response;GO:0004674::protein serine/threonine kinase activity;GO:0005515::protein binding;GO:0005524::ATP binding;GO:0005737::cytoplasm;GO:0005886::plasma membrane;GO:0005942::phosphatidylinositol 3-kinase complex;GO:0005943::phosphatidylinositol 3-kinase complex, class IA;GO:0006006:…	GO:0002039::p53 binding;GO:0003676::nucleic acid binding;GO:0003723::RNA binding;GO:0005634::nucleus;GO:0005654::nucleoplasm;GO:0005730::nucleolus;GO:0005886::plasma membrane;GO:0006810::transport;GO:0006915::apoptotic process;GO:0006974::cellular response to DNA damage stimulus;GO:0008270::zinc ion binding;GO:0015031::protein transport;GO:0040008::regulation of growth;GO:0046872::metal ion bindi…	.	GO:0000166::nucleotide binding;GO:0001525::angiogenesis;GO:0001889::liver development;GO:0002250::adaptive immune response;GO:0004674::protein serine/threonine kinase activity;GO:0005515::protein binding;GO:0005524::ATP binding;GO:0005737::cytoplasm;GO:0005886::plasma membrane;GO:0005942::phosphatidylinositol 3-kinase complex;GO:0005943::phosphatidylinositol 3-kinase complex, class IA;GO:0006006:…
1	88504445	88504446	IP_peak_110	6.20515	19912	88484533	88495379	ENSBTAG00000009235	KCNMB3	+	1	ENSBTAG00000012463	ZMAT3	127841	ENSBTAG00000032114		21393	ENSBTAG00000009232	PIK3CA	LastExon	LastExon	LastExon	GO:0001508::action potential;GO:0005513::detection of calcium ion;GO:0005887::integral component of plasma membrane;GO:0006813::potassium ion transport;GO:0007268::synaptic transmission;GO:0008076::voltage-gated potassium channel complex;GO:0015269::calcium-activated potassium channel activity;GO:0015459::potassium channel regulator activity;GO:0016020::membrane;GO:0016021::integral component of …	GO:0002039::p53 binding;GO:0003676::nucleic acid binding;GO:0003723::RNA binding;GO:0005634::nucleus;GO:0005654::nucleoplasm;GO:0005730::nucleolus;GO:0005886::plasma membrane;GO:0006810::transport;GO:0006915::apoptotic process;GO:0006974::cellular response to DNA damage stimulus;GO:0008270::zinc ion binding;GO:0015031::protein transport;GO:0040008::regulation of growth;GO:0046872::metal ion bindi…	.	GO:0000166::nucleotide binding;GO:0001525::angiogenesis;GO:0001889::liver development;GO:0002250::adaptive immune response;GO:0004674::protein serine/threonine kinase activity;GO:0005515::protein binding;GO:0005524::ATP binding;GO:0005737::cytoplasm;GO:0005886::plasma membrane;GO:0005942::phosphatidylinositol 3-kinase complex;GO:0005943::phosphatidylinositol 3-kinase complex, class IA;GO:0006006:…
1	88506385	88506386	IP_peak_112	6.20515	21852	88484533	88495379	ENSBTAG00000009235	KCNMB3	+	1	ENSBTAG00000012463	ZMAT3	125901	ENSBTAG00000032114		23333	ENSBTAG00000009232	PIK3CA	Exon18	Exon18	Exon18	GO:0001508::action potential;GO:0005513::detection of calcium ion;GO:0005887::integral component of plasma membrane;GO:0006813::potassium ion transport;GO:0007268::synaptic transmission;GO:0008076::voltage-gated potassium channel complex;GO:0015269::calcium-activated potassium channel activity;GO:0015459::potassium channel regulator activity;GO:0016020::membrane;GO:0016021::integral component of …	GO:0002039::p53 binding;GO:0003676::nucleic acid binding;GO:0003723::RNA binding;GO:0005634::nucleus;GO:0005654::nucleoplasm;GO:0005730::nucleolus;GO:0005886::plasma membrane;GO:0006810::transport;GO:0006915::apoptotic process;GO:0006974::cellular response to DNA damage stimulus;GO:0008270::zinc ion binding;GO:0015031::protein transport;GO:0040008::regulation of growth;GO:0046872::metal ion bindi…	.	GO:0000166::nucleotide binding;GO:0001525::angiogenesis;GO:0001889::liver development;GO:0002250::adaptive immune response;GO:0004674::protein serine/threonine kinase activity;GO:0005515::protein binding;GO:0005524::ATP binding;GO:0005737::cytoplasm;GO:0005886::plasma membrane;GO:0005942::phosphatidylinositol 3-kinase complex;GO:0005943::phosphatidylinositol 3-kinase complex, class IA;GO:0006006:…
1	88523618	88523619	IP_peak_115	2.59402	9442	88504290	88533061	ENSBTAG00000009232	PIK3CA	-	1	ENSBTAG00000012463	ZMAT3	108668	ENSBTAG00000032114		40566	ENSBTAG00000009232	PIK3CA	Exon8	Exon8	Exon8	GO:0000166::nucleotide binding;GO:0001525::angiogenesis;GO:0001889::liver development;GO:0002250::adaptive immune response;GO:0004674::protein serine/threonine kinase activity;GO:0005515::protein binding;GO:0005524::ATP binding;GO:0005737::cytoplasm;GO:0005886::plasma membrane;GO:0005942::phosphatidylinositol 3-kinase complex;GO:0005943::phosphatidylinositol 3-kinase complex, class IA;GO:0006006:…	GO:0002039::p53 binding;GO:0003676::nucleic acid binding;GO:0003723::RNA binding;GO:0005634::nucleus;GO:0005654::nucleoplasm;GO:0005730::nucleolus;GO:0005886::plasma membrane;GO:0006810::transport;GO:0006915::apoptotic process;GO:0006974::cellular response to DNA damage stimulus;GO:0008270::zinc ion binding;GO:0015031::protein transport;GO:0040008::regulation of growth;GO:0046872::metal ion bindi…	.	GO:0000166::nucleotide binding;GO:0001525::angiogenesis;GO:0001889::liver development;GO:0002250::adaptive immune response;GO:0004674::protein serine/threonine kinase activity;GO:0005515::protein binding;GO:0005524::ATP binding;GO:0005737::cytoplasm;GO:0005886::plasma membrane;GO:0005942::phosphatidylinositol 3-kinase complex;GO:0005943::phosphatidylinositol 3-kinase complex, class IA;GO:0006006:…
1	88532833	88532834	IP_peak_117	4.16288	227	88504290	88533061	ENSBTAG00000009232	PIK3CA	-	1	ENSBTAG00000012463	ZMAT3	99453	ENSBTAG00000032114		49781	ENSBTAG00000009232	PIK3CA	Exon1	Exon1	Exon1	GO:0000166::nucleotide binding;GO:0001525::angiogenesis;GO:0001889::liver development;GO:0002250::adaptive immune response;GO:0004674::protein serine/threonine kinase activity;GO:0005515::protein binding;GO:0005524::ATP binding;GO:0005737::cytoplasm;GO:0005886::plasma membrane;GO:0005942::phosphatidylinositol 3-kinase complex;GO:0005943::phosphatidylinositol 3-kinase complex, class IA;GO:0006006:…	GO:0002039::p53 binding;GO:0003676::nucleic acid binding;GO:0003723::RNA binding;GO:0005634::nucleus;GO:0005654::nucleoplasm;GO:0005730::nucleolus;GO:0005886::plasma membrane;GO:0006810::transport;GO:0006915::apoptotic process;GO:0006974::cellular response to DNA damage stimulus;GO:0008270::zinc ion binding;GO:0015031::protein transport;GO:0040008::regulation of growth;GO:0046872::metal ion bindi…	.	GO:0000166::nucleotide binding;GO:0001525::angiogenesis;GO:0001889::liver development;GO:0002250::adaptive immune response;GO:0004674::protein serine/threonine kinase activity;GO:0005515::protein binding;GO:0005524::ATP binding;GO:0005737::cytoplasm;GO:0005886::plasma membrane;GO:0005942::phosphatidylinositol 3-kinase complex;GO:0005943::phosphatidylinositol 3-kinase complex, class IA;GO:0006006:…
1	88512847	88512848	IP_peak_114	6.20515	20213	88504290	88533061	ENSBTAG00000009232	PIK3CA	-	1	ENSBTAG00000012463	ZMAT3	119439	ENSBTAG00000032114		29795	ENSBTAG00000009232	PIK3CA	Exon14	Exon14	Exon14	GO:0000166::nucleotide binding;GO:0001525::angiogenesis;GO:0001889::liver development;GO:0002250::adaptive immune response;GO:0004674::protein serine/threonine kinase activity;GO:0005515::protein binding;GO:0005524::ATP binding;GO:0005737::cytoplasm;GO:0005886::plasma membrane;GO:0005942::phosphatidylinositol 3-kinase complex;GO:0005943::phosphatidylinositol 3-kinase complex, class IA;GO:0006006:…	GO:0002039::p53 binding;GO:0003676::nucleic acid binding;GO:0003723::RNA binding;GO:0005634::nucleus;GO:0005654::nucleoplasm;GO:0005730::nucleolus;GO:0005886::plasma membrane;GO:0006810::transport;GO:0006915::apoptotic process;GO:0006974::cellular response to DNA damage stimulus;GO:0008270::zinc ion binding;GO:0015031::protein transport;GO:0040008::regulation of growth;GO:0046872::metal ion bindi…	.	GO:0000166::nucleotide binding;GO:0001525::angiogenesis;GO:0001889::liver development;GO:0002250::adaptive immune response;GO:0004674::protein serine/threonine kinase activity;GO:0005515::protein binding;GO:0005524::ATP binding;GO:0005737::cytoplasm;GO:0005886::plasma membrane;GO:0005942::phosphatidylinositol 3-kinase complex;GO:0005943::phosphatidylinositol 3-kinase complex, class IA;GO:0006006:…
1	88528084	88528085	IP_peak_116	5.02393	4976	88504290	88533061	ENSBTAG00000009232	PIK3CA	-	1	ENSBTAG00000012463	ZMAT3	104202	ENSBTAG00000032114		45032	ENSBTAG00000009232	PIK3CA	Exon5	Exon5	Exon5	GO:0000166::nucleotide binding;GO:0001525::angiogenesis;GO:0001889::liver development;GO:0002250::adaptive immune response;GO:0004674::protein serine/threonine kinase activity;GO:0005515::protein binding;GO:0005524::ATP binding;GO:0005737::cytoplasm;GO:0005886::plasma membrane;GO:0005942::phosphatidylinositol 3-kinase complex;GO:0005943::phosphatidylinositol 3-kinase complex, class IA;GO:0006006:…	GO:0002039::p53 binding;GO:0003676::nucleic acid binding;GO:0003723::RNA binding;GO:0005634::nucleus;GO:0005654::nucleoplasm;GO:0005730::nucleolus;GO:0005886::plasma membrane;GO:0006810::transport;GO:0006915::apoptotic process;GO:0006974::cellular response to DNA damage stimulus;GO:0008270::zinc ion binding;GO:0015031::protein transport;GO:0040008::regulation of growth;GO:0046872::metal ion bindi…	.	GO:0000166::nucleotide binding;GO:0001525::angiogenesis;GO:0001889::liver development;GO:0002250::adaptive immune response;GO:0004674::protein serine/threonine kinase activity;GO:0005515::protein binding;GO:0005524::ATP binding;GO:0005737::cytoplasm;GO:0005886::plasma membrane;GO:0005942::phosphatidylinositol 3-kinase complex;GO:0005943::phosphatidylinositol 3-kinase complex, class IA;GO:0006006:…
19	38389321	38389322	IP_peak_892	2.59981	-7183	38396505	38396586	ENSBTAG00000038765		+	1	ENSBTAG00000038765		7183	ENSBTAG00000007935	CALCOCO2	51247	ENSBTAG00000009332	TTLL6	Intron12	Intron12	Intron12	.	.	GO:0000421::autophagic vacuole membrane;GO:0005737::cytoplasm;GO:0005776::autophagic vacuole;GO:0005829::cytosol;GO:0005856::cytoskeleton;GO:0006914::autophagy;GO:0016020::membrane;GO:0031410::cytoplasmic vesicle;GO:0034341::response to interferon-gamma;GO:0042803::protein homodimerization activity;GO:0043231::intracellular membrane-bounded organelle;GO:0048471::perinuclear region of cytoplasm;GO…	GO:0001578::microtubule bundle formation;GO:0003353::positive regulation of cilium movement;GO:0006464::cellular protein modification process;GO:0015631::tubulin binding;GO:0018095::protein polyglutamylation;GO:0036064::ciliary basal body;GO:0051013::microtubule severing;GO:0070739::protein-glutamic acid ligase activity
3	75734428	75734429	IP_peak_1507	3.22608	-4869	75739298	75739400	ENSBTAG00000046490		+	1	ENSBTAG00000046490		4869	ENSBTAG00000015474	SRSF11	440545	ENSBTAG00000009338	LRRC7	Intron1	Intron1	Intron1	.	.	GO:0003676::nucleic acid binding;GO:0003723::RNA binding;GO:0008380::RNA splicing;GO:0016607::nuclear speck	.
26	9570010	9570011	IP_peak_1277	6.49654	71784	9498226	9595849	ENSBTAG00000009498	PTEN	+	1	ENSBTAG00000038063	LIPJ	641187	ENSBTAG00000000806	ATAD1	121516	ENSBTAG00000009498	PTEN	Exon5	Exon5	Exon5	GO:0000287::magnesium ion binding;GO:0001525::angiogenesis;GO:0001933::negative regulation of protein phosphorylation;GO:0002902::regulation of B cell apoptotic process;GO:0004438::phosphatidylinositol-3-phosphatase activity;GO:0004721::phosphoprotein phosphatase activity;GO:0004722::protein serine/threonine phosphatase activity;GO:0004725::protein tyrosine phosphatase activity;GO:0005634::nucleu…	GO:0016042::lipid catabolic process;GO:0016787::hydrolase activity;GO:0016788::hydrolase activity, acting on ester bonds	GO:0000166::nucleotide binding;GO:0002092::positive regulation of receptor internalization;GO:0005524::ATP binding;GO:0005739::mitochondrion;GO:0005778::peroxisomal membrane;GO:0007612::learning;GO:0007613::memory;GO:0016020::membrane;GO:0016021::integral component of membrane;GO:0016887::ATPase activity;GO:0045211::postsynaptic membrane;GO:0051967::negative regulation of synaptic transmission, g…	GO:0000287::magnesium ion binding;GO:0001525::angiogenesis;GO:0001933::negative regulation of protein phosphorylation;GO:0002902::regulation of B cell apoptotic process;GO:0004438::phosphatidylinositol-3-phosphatase activity;GO:0004721::phosphoprotein phosphatase activity;GO:0004722::protein serine/threonine phosphatase activity;GO:0004725::protein tyrosine phosphatase activity;GO:0005634::nucleu…
26	9590514	9590515	IP_peak_1279	7.44352	92288	9498226	9595849	ENSBTAG00000009498	PTEN	+	1	ENSBTAG00000038063	LIPJ	620683	ENSBTAG00000000806	ATAD1	142020	ENSBTAG00000009498	PTEN	Exon7	Exon7	Exon7	GO:0000287::magnesium ion binding;GO:0001525::angiogenesis;GO:0001933::negative regulation of protein phosphorylation;GO:0002902::regulation of B cell apoptotic process;GO:0004438::phosphatidylinositol-3-phosphatase activity;GO:0004721::phosphoprotein phosphatase activity;GO:0004722::protein serine/threonine phosphatase activity;GO:0004725::protein tyrosine phosphatase activity;GO:0005634::nucleu…	GO:0016042::lipid catabolic process;GO:0016787::hydrolase activity;GO:0016788::hydrolase activity, acting on ester bonds	GO:0000166::nucleotide binding;GO:0002092::positive regulation of receptor internalization;GO:0005524::ATP binding;GO:0005739::mitochondrion;GO:0005778::peroxisomal membrane;GO:0007612::learning;GO:0007613::memory;GO:0016020::membrane;GO:0016021::integral component of membrane;GO:0016887::ATPase activity;GO:0045211::postsynaptic membrane;GO:0051967::negative regulation of synaptic transmission, g…	GO:0000287::magnesium ion binding;GO:0001525::angiogenesis;GO:0001933::negative regulation of protein phosphorylation;GO:0002902::regulation of B cell apoptotic process;GO:0004438::phosphatidylinositol-3-phosphatase activity;GO:0004721::phosphoprotein phosphatase activity;GO:0004722::protein serine/threonine phosphatase activity;GO:0004725::protein tyrosine phosphatase activity;GO:0005634::nucleu…
26	9584981	9584982	IP_peak_1278	5.02393	86755	9498226	9595849	ENSBTAG00000009498	PTEN	+	1	ENSBTAG00000038063	LIPJ	626216	ENSBTAG00000000806	ATAD1	136487	ENSBTAG00000009498	PTEN	Exon6	Exon6	Exon6	GO:0000287::magnesium ion binding;GO:0001525::angiogenesis;GO:0001933::negative regulation of protein phosphorylation;GO:0002902::regulation of B cell apoptotic process;GO:0004438::phosphatidylinositol-3-phosphatase activity;GO:0004721::phosphoprotein phosphatase activity;GO:0004722::protein serine/threonine phosphatase activity;GO:0004725::protein tyrosine phosphatase activity;GO:0005634::nucleu…	GO:0016042::lipid catabolic process;GO:0016787::hydrolase activity;GO:0016788::hydrolase activity, acting on ester bonds	GO:0000166::nucleotide binding;GO:0002092::positive regulation of receptor internalization;GO:0005524::ATP binding;GO:0005739::mitochondrion;GO:0005778::peroxisomal membrane;GO:0007612::learning;GO:0007613::memory;GO:0016020::membrane;GO:0016021::integral component of membrane;GO:0016887::ATPase activity;GO:0045211::postsynaptic membrane;GO:0051967::negative regulation of synaptic transmission, g…	GO:0000287::magnesium ion binding;GO:0001525::angiogenesis;GO:0001933::negative regulation of protein phosphorylation;GO:0002902::regulation of B cell apoptotic process;GO:0004438::phosphatidylinositol-3-phosphatase activity;GO:0004721::phosphoprotein phosphatase activity;GO:0004722::protein serine/threonine phosphatase activity;GO:0004725::protein tyrosine phosphatase activity;GO:0005634::nucleu…
26	9595810	9595811	IP_peak_1280	10.0667	97584	9498226	9595849	ENSBTAG00000009498	PTEN	+	1	ENSBTAG00000038063	LIPJ	615387	ENSBTAG00000000806	ATAD1	147316	ENSBTAG00000009498	PTEN	LastExon	LastExon	LastExon	GO:0000287::magnesium ion binding;GO:0001525::angiogenesis;GO:0001933::negative regulation of protein phosphorylation;GO:0002902::regulation of B cell apoptotic process;GO:0004438::phosphatidylinositol-3-phosphatase activity;GO:0004721::phosphoprotein phosphatase activity;GO:0004722::protein serine/threonine phosphatase activity;GO:0004725::protein tyrosine phosphatase activity;GO:0005634::nucleu…	GO:0016042::lipid catabolic process;GO:0016787::hydrolase activity;GO:0016788::hydrolase activity, acting on ester bonds	GO:0000166::nucleotide binding;GO:0002092::positive regulation of receptor internalization;GO:0005524::ATP binding;GO:0005739::mitochondrion;GO:0005778::peroxisomal membrane;GO:0007612::learning;GO:0007613::memory;GO:0016020::membrane;GO:0016021::integral component of membrane;GO:0016887::ATPase activity;GO:0045211::postsynaptic membrane;GO:0051967::negative regulation of synaptic transmission, g…	GO:0000287::magnesium ion binding;GO:0001525::angiogenesis;GO:0001933::negative regulation of protein phosphorylation;GO:0002902::regulation of B cell apoptotic process;GO:0004438::phosphatidylinositol-3-phosphatase activity;GO:0004721::phosphoprotein phosphatase activity;GO:0004722::protein serine/threonine phosphatase activity;GO:0004725::protein tyrosine phosphatase activity;GO:0005634::nucleu…
26	9498477	9498478	IP_peak_1276	5.02393	251	9498226	9595849	ENSBTAG00000009498	PTEN	+	1	ENSBTAG00000038063	LIPJ	712720	ENSBTAG00000000806	ATAD1	49983	ENSBTAG00000009498	PTEN	UTR5	UTR5	UTR5	GO:0000287::magnesium ion binding;GO:0001525::angiogenesis;GO:0001933::negative regulation of protein phosphorylation;GO:0002902::regulation of B cell apoptotic process;GO:0004438::phosphatidylinositol-3-phosphatase activity;GO:0004721::phosphoprotein phosphatase activity;GO:0004722::protein serine/threonine phosphatase activity;GO:0004725::protein tyrosine phosphatase activity;GO:0005634::nucleu…	GO:0016042::lipid catabolic process;GO:0016787::hydrolase activity;GO:0016788::hydrolase activity, acting on ester bonds	GO:0000166::nucleotide binding;GO:0002092::positive regulation of receptor internalization;GO:0005524::ATP binding;GO:0005739::mitochondrion;GO:0005778::peroxisomal membrane;GO:0007612::learning;GO:0007613::memory;GO:0016020::membrane;GO:0016021::integral component of membrane;GO:0016887::ATPase activity;GO:0045211::postsynaptic membrane;GO:0051967::negative regulation of synaptic transmission, g…	GO:0000287::magnesium ion binding;GO:0001525::angiogenesis;GO:0001933::negative regulation of protein phosphorylation;GO:0002902::regulation of B cell apoptotic process;GO:0004438::phosphatidylinositol-3-phosphatase activity;GO:0004721::phosphoprotein phosphatase activity;GO:0004722::protein serine/threonine phosphatase activity;GO:0004725::protein tyrosine phosphatase activity;GO:0005634::nucleu…
X	131931108	131931109	IP_peak_2530	6.20515	23877	131866408	131954986	ENSBTAG00000009545	PPEF1	-	1	ENSBTAG00000031145	RS1	116844	ENSBTAG00000019852	PDHA1	1033765	ENSBTAG00000009545	PPEF1	Intron5	Intron5	Intron5	GO:0004721::phosphoprotein phosphatase activity;GO:0005506::iron ion binding;GO:0005509::calcium ion binding;GO:0006470::protein dephosphorylation;GO:0016787::hydrolase activity;GO:0030145::manganese ion binding;GO:0050906::detection of stimulus involved in sensory perception	GO:0001786::phosphatidylserine binding;GO:0005546::phosphatidylinositol-4,5-bisphosphate binding;GO:0005547::phosphatidylinositol-3,4,5-trisphosphate binding;GO:0005576::extracellular region;GO:0005615::extracellular space;GO:0007601::visual perception;GO:0010314::phosphatidylinositol-5-phosphate binding;GO:0010842::retina layer formation;GO:0016062::adaptation of rhodopsin mediated signaling;GO:…	GO:0004738::pyruvate dehydrogenase activity;GO:0004739::pyruvate dehydrogenase (acetyl-transferring) activity;GO:0005634::nucleus;GO:0005730::nucleolus;GO:0005739::mitochondrion;GO:0005759::mitochondrial matrix;GO:0005975::carbohydrate metabolic process;GO:0006006::glucose metabolic process;GO:0006086::acetyl-CoA biosynthetic process from pyruvate;GO:0006099::tricarboxylic acid cycle;GO:0008152::…	GO:0004721::phosphoprotein phosphatase activity;GO:0005506::iron ion binding;GO:0005509::calcium ion binding;GO:0006470::protein dephosphorylation;GO:0016787::hydrolase activity;GO:0030145::manganese ion binding;GO:0050906::detection of stimulus involved in sensory perception
9	30224564	30224565	IP_peak_2085b	7.44352	616	30223948	30224832	ENSBTAG00000035379		+	2	ENSBTAG00000045406		1298560	ENSBTAG00000042955		37283	ENSBTAG00000009575	TBC1D32	Intron6	Intron6	Intron6	.	.	.	GO:0002088::lens development in camera-type eye;GO:0003406::retinal pigment epithelium development;GO:0007224::smoothened signaling pathway;GO:0007368::determination of left/right symmetry;GO:0007507::heart development;GO:0021915::neural tube development;GO:0042733::embryonic digit morphogenesis;GO:0043010::camera-type eye development;GO:0060041::retina development in camera-type eye;GO:0060831::…
9	30224167	30224168	IP_peak_2085a	5.02393	219	30223948	30224832	ENSBTAG00000035379		+	2	ENSBTAG00000045406		1298957	ENSBTAG00000042955		36886	ENSBTAG00000009575	TBC1D32	Intron6	Intron6	Intron6	.	.	.	GO:0002088::lens development in camera-type eye;GO:0003406::retinal pigment epithelium development;GO:0007224::smoothened signaling pathway;GO:0007368::determination of left/right symmetry;GO:0007507::heart development;GO:0021915::neural tube development;GO:0042733::embryonic digit morphogenesis;GO:0043010::camera-type eye development;GO:0060041::retina development in camera-type eye;GO:0060831::…
X	74317486	74317487	IP_peak_2416	2.43654	-10935	74328422	74328492	ENSBTAG00000029810		+	1	ENSBTAG00000029810		10935	ENSBTAG00000015712	POU3F4	1091734	ENSBTAG00000009598	CHM	Intron8	Intron8	Intron8	.	.	.	GO:0005092::GDP-dissociation inhibitor activity;GO:0005829::cytosol;GO:0005968::Rab-protein geranylgeranyltransferase complex;GO:0006612::protein targeting to membrane;GO:0006886::intracellular protein transport;GO:0007264::small GTPase mediated signal transduction;GO:0016491::oxidoreductase activity;GO:0017137::Rab GTPase binding;GO:0018344::protein geranylgeranylation;GO:0050790::regulation of …
X	74338564	74338565	IP_peak_2417	4.16288	10142	74328422	74328492	ENSBTAG00000029810		+	1	ENSBTAG00000046941		444371	ENSBTAG00000015712	POU3F4	1112812	ENSBTAG00000009598	CHM	Intron11	Intron11	Intron11	.	.	.	GO:0005092::GDP-dissociation inhibitor activity;GO:0005829::cytosol;GO:0005968::Rab-protein geranylgeranyltransferase complex;GO:0006612::protein targeting to membrane;GO:0006886::intracellular protein transport;GO:0007264::small GTPase mediated signal transduction;GO:0016491::oxidoreductase activity;GO:0017137::Rab GTPase binding;GO:0018344::protein geranylgeranylation;GO:0050790::regulation of …
16	41508055	41508056	IP_peak_719	3.90408	654	41507401	41508463	ENSBTAG00000009621		+	1	ENSBTAG00000024493	DHRS3	477283	ENSBTAG00000016347	-	369540	ENSBTAG00000009621		LastExon	LastExon	LastExon	.	GO:0001523::retinoid metabolic process;GO:0003151::outflow tract morphogenesis;GO:0004745::retinol dehydrogenase activity;GO:0030278::regulation of ossification;GO:0042572::retinol metabolic process;GO:0048387::negative regulation of retinoic acid receptor signaling pathway;GO:0055114::oxidation-reduction process;GO:0060021::palate development;GO:0060349::bone morphogenesis;GO:0060411::cardiac se…	.	.
7	26991777	26991778	IP_peak_1819	2.9599	34195	26957582	26957671	ENSBTAG00000045410		+	1	ENSBTAG00000031135	CTXN3	499304	ENSBTAG00000004860	SLC27A6	662183	ENSBTAG00000009637	SLC12A2	Intron17	Intron17	Intron17	.	.	.	.
5	110536531	110536532	IP_peak_1682	2.43654	190	110486531	110536722	ENSBTAG00000009668	TMEM184B	-	1	ENSBTAG00000047582	-	34186	ENSBTAG00000014015	PLA2G6	86002	ENSBTAG00000009668	TMEM184B	Intron1	Intron1	Intron1	.	.	.	.
11	43582933	43582934	IP_peak_318	2.43654	21045	43541231	43603979	ENSBTAG00000009694	PUS10	-	1	ENSBTAG00000005257	PEX13	25878	ENSBTAG00000016534	-	408902	ENSBTAG00000009694	PUS10	Intron3	Intron3	Intron3	GO:0001522::pseudouridine synthesis;GO:0003723::RNA binding;GO:0009451::RNA modification;GO:0009982::pseudouridine synthase activity;GO:0031119::tRNA pseudouridine synthesis	GO:0001561::fatty acid alpha-oxidation;GO:0001764::neuron migration;GO:0001967::suckling behavior;GO:0005777::peroxisome;GO:0005778::peroxisomal membrane;GO:0005779::integral component of peroxisomal membrane;GO:0006810::transport;GO:0007626::locomotory behavior;GO:0015031::protein transport;GO:0016020::membrane;GO:0016021::integral component of membrane;GO:0016560::protein import into peroxisome…	GO:0000122::negative regulation of transcription from RNA polymerase II promoter;GO:0001078::RNA polymerase II core promoter proximal region sequence-specific DNA binding transcription factor activity involved in negative regulation of transcription;GO:0003676::nucleic acid binding;GO:0005634::nucleus;GO:0006366::transcription from RNA polymerase II promoter;GO:0007165::signal transduction;GO:002…	GO:0001522::pseudouridine synthesis;GO:0003723::RNA binding;GO:0009451::RNA modification;GO:0009982::pseudouridine synthase activity;GO:0031119::tRNA pseudouridine synthesis
7	98992866	98992867	IP_peak_1906	4.39881	10927	98947946	99003794	ENSBTAG00000009772	LIX1	-	1	ENSBTAG00000011864	RGMB	1433010	ENSBTAG00000003118		96344	ENSBTAG00000009772	LIX1	Intron1	Intron1	Intron1	.	.	.	.
5	85192741	85192742	IP_peak_1669	5.02393	24918	85210770	85217660	ENSBTAG00000026624	ETFRF1	-	1	ENSBTAG00000002972	CASC1	25144	ENSBTAG00000021980	RASSF8	883826	ENSBTAG00000009778	KRAS	Exon4	Exon4	Exon4	GO:0003674::molecular_function;GO:0005575::cellular_component;GO:0005739::mitochondrion;GO:0008150::biological_process;GO:0022904::respiratory electron transport chain	.	GO:0007165::signal transduction;GO:0034334::adherens junction maintenance	GO:0000166::nucleotide binding;GO:0001934::positive regulation of protein phosphorylation;GO:0003924::GTPase activity;GO:0005525::GTP binding;GO:0005737::cytoplasm;GO:0005925::focal adhesion;GO:0007165::signal transduction;GO:0007265::Ras protein signal transduction;GO:0008284::positive regulation of cell proliferation;GO:0008542::visual learning;GO:0010628::positive regulation of gene expression…
10	85463304	85463305	IP_peak_268	12.5229	247	85463046	85463552	ENSBTAG00000009783	-	-	1	ENSBTAG00000015930	DNAL1	4417	ENSBTAG00000002842	HEATR4	112645	ENSBTAG00000009783	-	LastExon	LastExon	LastExon	.	.	.	.
8	54085512	54085513	IP_peak_1978	3.49467	-136486	53686442	53949026	ENSBTAG00000021127	GNA14	-	1	ENSBTAG00000020752	CEP78	348152	ENSBTAG00000021127	GNA14	136486	ENSBTAG00000009789	GNAQ	Intron2	Intron2	Intron2	GO:0000166::nucleotide binding;GO:0001664::G-protein coupled receptor binding;GO:0003924::GTPase activity;GO:0004871::signal transducer activity;GO:0005525::GTP binding;GO:0005834::heterotrimeric G-protein complex;GO:0005886::plasma membrane;GO:0007165::signal transduction;GO:0007186::G-protein coupled receptor signaling pathway;GO:0007188::adenylate cyclase-modulating G-protein coupled receptor …	GO:0005813::centrosome;GO:0036064::ciliary basal body;GO:0044782::cilium organization	GO:0000166::nucleotide binding;GO:0001664::G-protein coupled receptor binding;GO:0003924::GTPase activity;GO:0004871::signal transducer activity;GO:0005525::GTP binding;GO:0005834::heterotrimeric G-protein complex;GO:0005886::plasma membrane;GO:0007165::signal transduction;GO:0007186::G-protein coupled receptor signaling pathway;GO:0007188::adenylate cyclase-modulating G-protein coupled receptor …	GO:0000166::nucleotide binding;GO:0001501::skeletal system development;GO:0001508::action potential;GO:0001664::G-protein coupled receptor binding;GO:0001750::photoreceptor outer segment;GO:0003924::GTPase activity;GO:0004871::signal transducer activity;GO:0005096::GTPase activator activity;GO:0005525::GTP binding;GO:0005765::lysosomal membrane;GO:0005834::heterotrimeric G-protein complex;GO:0006…
8	54045482	54045483	IP_peak_1976	8.73245	-96456	53686442	53949026	ENSBTAG00000021127	GNA14	-	1	ENSBTAG00000020752	CEP78	388182	ENSBTAG00000021127	GNA14	96456	ENSBTAG00000009789	GNAQ	Exon5	Exon5	Exon5	GO:0000166::nucleotide binding;GO:0001664::G-protein coupled receptor binding;GO:0003924::GTPase activity;GO:0004871::signal transducer activity;GO:0005525::GTP binding;GO:0005834::heterotrimeric G-protein complex;GO:0005886::plasma membrane;GO:0007165::signal transduction;GO:0007186::G-protein coupled receptor signaling pathway;GO:0007188::adenylate cyclase-modulating G-protein coupled receptor …	GO:0005813::centrosome;GO:0036064::ciliary basal body;GO:0044782::cilium organization	GO:0000166::nucleotide binding;GO:0001664::G-protein coupled receptor binding;GO:0003924::GTPase activity;GO:0004871::signal transducer activity;GO:0005525::GTP binding;GO:0005834::heterotrimeric G-protein complex;GO:0005886::plasma membrane;GO:0007165::signal transduction;GO:0007186::G-protein coupled receptor signaling pathway;GO:0007188::adenylate cyclase-modulating G-protein coupled receptor …	GO:0000166::nucleotide binding;GO:0001501::skeletal system development;GO:0001508::action potential;GO:0001664::G-protein coupled receptor binding;GO:0001750::photoreceptor outer segment;GO:0003924::GTPase activity;GO:0004871::signal transducer activity;GO:0005096::GTPase activator activity;GO:0005525::GTP binding;GO:0005765::lysosomal membrane;GO:0005834::heterotrimeric G-protein complex;GO:0006…
8	54048038	54048039	IP_peak_1977	5.02393	-99012	53686442	53949026	ENSBTAG00000021127	GNA14	-	1	ENSBTAG00000020752	CEP78	385626	ENSBTAG00000021127	GNA14	99012	ENSBTAG00000009789	GNAQ	Exon4	Exon4	Exon4	GO:0000166::nucleotide binding;GO:0001664::G-protein coupled receptor binding;GO:0003924::GTPase activity;GO:0004871::signal transducer activity;GO:0005525::GTP binding;GO:0005834::heterotrimeric G-protein complex;GO:0005886::plasma membrane;GO:0007165::signal transduction;GO:0007186::G-protein coupled receptor signaling pathway;GO:0007188::adenylate cyclase-modulating G-protein coupled receptor …	GO:0005813::centrosome;GO:0036064::ciliary basal body;GO:0044782::cilium organization	GO:0000166::nucleotide binding;GO:0001664::G-protein coupled receptor binding;GO:0003924::GTPase activity;GO:0004871::signal transducer activity;GO:0005525::GTP binding;GO:0005834::heterotrimeric G-protein complex;GO:0005886::plasma membrane;GO:0007165::signal transduction;GO:0007186::G-protein coupled receptor signaling pathway;GO:0007188::adenylate cyclase-modulating G-protein coupled receptor …	GO:0000166::nucleotide binding;GO:0001501::skeletal system development;GO:0001508::action potential;GO:0001664::G-protein coupled receptor binding;GO:0001750::photoreceptor outer segment;GO:0003924::GTPase activity;GO:0004871::signal transducer activity;GO:0005096::GTPase activator activity;GO:0005525::GTP binding;GO:0005765::lysosomal membrane;GO:0005834::heterotrimeric G-protein complex;GO:0006…
8	53970997	53970998	IP_peak_1975	6.20515	-21971	53686442	53949026	ENSBTAG00000021127	GNA14	-	1	ENSBTAG00000020752	CEP78	462667	ENSBTAG00000021127	GNA14	21971	ENSBTAG00000009789	GNAQ	LastExon	LastExon	LastExon	GO:0000166::nucleotide binding;GO:0001664::G-protein coupled receptor binding;GO:0003924::GTPase activity;GO:0004871::signal transducer activity;GO:0005525::GTP binding;GO:0005834::heterotrimeric G-protein complex;GO:0005886::plasma membrane;GO:0007165::signal transduction;GO:0007186::G-protein coupled receptor signaling pathway;GO:0007188::adenylate cyclase-modulating G-protein coupled receptor …	GO:0005813::centrosome;GO:0036064::ciliary basal body;GO:0044782::cilium organization	GO:0000166::nucleotide binding;GO:0001664::G-protein coupled receptor binding;GO:0003924::GTPase activity;GO:0004871::signal transducer activity;GO:0005525::GTP binding;GO:0005834::heterotrimeric G-protein complex;GO:0005886::plasma membrane;GO:0007165::signal transduction;GO:0007186::G-protein coupled receptor signaling pathway;GO:0007188::adenylate cyclase-modulating G-protein coupled receptor …	GO:0000166::nucleotide binding;GO:0001501::skeletal system development;GO:0001508::action potential;GO:0001664::G-protein coupled receptor binding;GO:0001750::photoreceptor outer segment;GO:0003924::GTPase activity;GO:0004871::signal transducer activity;GO:0005096::GTPase activator activity;GO:0005525::GTP binding;GO:0005765::lysosomal membrane;GO:0005834::heterotrimeric G-protein complex;GO:0006…
2	91173404	91173405	IP_peak_984	2.31504	7457	91155252	91180862	ENSBTAG00000009859	-	-	1	ENSBTAG00000005517	NOP58	29921	ENSBTAG00000007395	ALS2	460818	ENSBTAG00000009859	-	Intron1	Intron1	Intron1	.	.	.	.
21	59481429	59481430	IP_peak_1137	8.22842	25489	59496451	59506919	ENSBTAG00000009894	SERPINA10	-	1	ENSBTAG00000039864	SERPINA4	285711	ENSBTAG00000003155	-	132848	ENSBTAG00000009891	PPP4R4	Intron17	Intron17	Intron17	GO:0004867::serine-type endopeptidase inhibitor activity;GO:0005615::extracellular space;GO:0010951::negative regulation of endopeptidase activity;GO:0070062::extracellular vesicular exosome	GO:0004867::serine-type endopeptidase inhibitor activity;GO:0005615::extracellular space;GO:0010951::negative regulation of endopeptidase activity;GO:0070062::extracellular vesicular exosome	GO:0016020::membrane;GO:0016021::integral component of membrane	GO:0005737::cytoplasm;GO:0005829::cytosol;GO:0008287::protein serine/threonine phosphatase complex;GO:0019888::protein phosphatase regulator activity;GO:0032515::negative regulation of phosphoprotein phosphatase activity;GO:0080163::regulation of protein serine/threonine phosphatase activity
14	3100792	3100793	IP_peak_513	2.90821	46029	3054763	3171546	ENSBTAG00000009974	TSNARE1	+	1	ENSBTAG00000015985	GPR20	538839	ENSBTAG00000006385	ADGRB1	86412	ENSBTAG00000009974	TSNARE1	Intron4	Intron4	Intron4	.	.	.	.
10	101420603	101420604	IP_peak_282	2.99425	91717	101328886	101364646	ENSBTAG00000030453	ZC3H14	+	1	ENSBTAG00000030432	TTC8	150484	ENSBTAG00000018596	PTPN21	111675	ENSBTAG00000009994	EML5	Intron21	Intron21	Intron21	.	.	.	.
22	45480124	45480125	IP_peak_1177	3.33487	-177843	45657968	45658271	ENSBTAG00000043482		+	1	ENSBTAG00000043482		177843	ENSBTAG00000019746	CCDC66	484392	ENSBTAG00000010029	ERC2	Intron7	Intron7	Intron7	.	.	.	.
7	51414458	51414459	IP_peak_1835	2.86999	-6706	51421165	51427158	ENSBTAG00000010068	REEP2	+	1	ENSBTAG00000010068	REEP2	6706	ENSBTAG00000005293	CDC25C	70320	ENSBTAG00000010063	KDM3B	Intron20	Intron20	Intron20	.	.	.	.
X	65266812	65266813	IP_peak_2400	5.18999	78893	65187919	65222811	ENSBTAG00000015251		+	1	ENSBTAG00000045340		950740	ENSBTAG00000019591	DCX	405530	ENSBTAG00000010065	TRPC5	Intron6	Intron6	Intron6	GO:0004577::N-acetylglucosaminyldiphosphodolichol N-acetylglucosaminyltransferase activity;GO:0006488::dolichol-linked oligosaccharide biosynthetic process;GO:0043541::UDP-N-acetylglucosamine transferase complex	.	GO:0005622::intracellular;GO:0035556::intracellular signal transduction	GO:0005216::ion channel activity;GO:0005262::calcium channel activity;GO:0006810::transport;GO:0006811::ion transport;GO:0016020::membrane;GO:0016021::integral component of membrane;GO:0034704::calcium channel complex;GO:0055085::transmembrane transport;GO:0070588::calcium ion transmembrane transport;GO:0070679::inositol 1,4,5 trisphosphate binding
18	53042182	53042183	IP_peak_841	5.40285	2077	53040105	53042792	ENSBTAG00000010123	APOE	+	1	ENSBTAG00000020556		12474	ENSBTAG00000044517		342445	ENSBTAG00000010123	APOE	LastExon	LastExon	LastExon	GO:0001540::beta-amyloid binding;GO:0001937::negative regulation of endothelial cell proliferation;GO:0002021::response to dietary excess;GO:0005319::lipid transporter activity;GO:0005543::phospholipid binding;GO:0005576::extracellular region;GO:0005615::extracellular space;GO:0005634::nucleus;GO:0005783::endoplasmic reticulum;GO:0005794::Golgi apparatus;GO:0005886::plasma membrane;GO:0006629::li…	GO:0005319::lipid transporter activity;GO:0005576::extracellular region;GO:0006810::transport;GO:0006869::lipid transport;GO:0010890::positive regulation of sequestering of triglyceride;GO:0034361::very-low-density lipoprotein particle;GO:0034364::high-density lipoprotein particle;GO:0070328::triglyceride homeostasis	.	GO:0001540::beta-amyloid binding;GO:0001937::negative regulation of endothelial cell proliferation;GO:0002021::response to dietary excess;GO:0005319::lipid transporter activity;GO:0005543::phospholipid binding;GO:0005576::extracellular region;GO:0005615::extracellular space;GO:0005634::nucleus;GO:0005783::endoplasmic reticulum;GO:0005794::Golgi apparatus;GO:0005886::plasma membrane;GO:0006629::li…
9	42569002	42569003	IP_peak_2108	4.14638	198	42568764	42569201	ENSBTAG00000023792	-	-	2	ENSBTAG00000016562	SEC63	82147	ENSBTAG00000010148		22350	ENSBTAG00000010134	OSTM1	Intron2	Intron2	Intron2	.	GO:0001889::liver development;GO:0003723::RNA binding;GO:0005783::endoplasmic reticulum;GO:0006614::SRP-dependent cotranslational protein targeting to membrane;GO:0006620::posttranslational protein targeting to membrane;GO:0006807::nitrogen compound metabolic process;GO:0008565::protein transporter activity;GO:0010259::multicellular organismal aging;GO:0016020::membrane;GO:0016021::integral compo…	.	GO:0005829::cytosol;GO:0016020::membrane;GO:0016021::integral component of membrane;GO:0030316::osteoclast differentiation
13	29861272	29861273	IP_peak_462	4.16288	13144	29840395	29874417	ENSBTAG00000010220	DCLRE1C	-	1	ENSBTAG00000002856	MEIG1	20793	ENSBTAG00000042878		60544	ENSBTAG00000010220	DCLRE1C	Intron3	Intron3	Intron3	GO:0000014::single-stranded DNA endodeoxyribonuclease activity;GO:0000723::telomere maintenance;GO:0000784::nuclear chromosome, telomeric region;GO:0003684::damaged DNA binding;GO:0005654::nucleoplasm;GO:0005794::Golgi apparatus;GO:0006302::double-strand break repair;GO:0006303::double-strand break repair via nonhomologous end joining;GO:0006310::DNA recombination;GO:0008409::5'-3' exonuclease ac…	GO:0005634::nucleus;GO:0007283::spermatogenesis;GO:0030154::cell differentiation	.	GO:0000014::single-stranded DNA endodeoxyribonuclease activity;GO:0000723::telomere maintenance;GO:0000784::nuclear chromosome, telomeric region;GO:0003684::damaged DNA binding;GO:0005654::nucleoplasm;GO:0005794::Golgi apparatus;GO:0006302::double-strand break repair;GO:0006303::double-strand break repair via nonhomologous end joining;GO:0006310::DNA recombination;GO:0008409::5'-3' exonuclease ac…
7	75936261	75936262	IP_peak_1870	2.86999	41005	75895256	76022776	ENSBTAG00000010251	GABRG2	+	1	ENSBTAG00000006607	CCNG1	1313735	ENSBTAG00000018585	GABRB2	542919	ENSBTAG00000010251	GABRG2	Intron5	Intron5	Intron5	.	.	.	.
24	23254521	23254522	IP_peak_1220	3.90839	-47474	23301996	23302360	ENSBTAG00000043612		+	1	ENSBTAG00000043612		47474	ENSBTAG00000045217		472896	ENSBTAG00000010299		Intron1	Intron1	Intron1	.	.	.	.
1	84325053	84325054	IP_peak_104b	11.442	83	84324970	84525526	ENSBTAG00000010394	MCF2L2	+	2	ENSBTAG00000006552	LAMP3	211299	ENSBTAG00000047590		69400	ENSBTAG00000010394	MCF2L2	Intron1	Intron1	Intron1	GO:0005089::Rho guanyl-nucleotide exchange factor activity;GO:0035023::regulation of Rho protein signal transduction;GO:0043547::positive regulation of GTPase activity	GO:0005634::nucleus;GO:0005764::lysosome;GO:0005765::lysosomal membrane;GO:0005769::early endosome;GO:0005886::plasma membrane;GO:0010506::regulation of autophagy;GO:0010628::positive regulation of gene expression;GO:0016020::membrane;GO:0016021::integral component of membrane;GO:0031982::vesicle;GO:0035455::response to interferon-alpha;GO:0043154::negative regulation of cysteine-type endopeptida…	.	GO:0005089::Rho guanyl-nucleotide exchange factor activity;GO:0035023::regulation of Rho protein signal transduction;GO:0043547::positive regulation of GTPase activity
1	139809725	139809726	IP_peak_188	4.07966	-70913	139880639	139937339	ENSBTAG00000030942	MRPL3	+	1	ENSBTAG00000030942	MRPL3	70913	ENSBTAG00000011634	ACPP	1424861	ENSBTAG00000010448	-	Intron5	Intron5	Intron5	GO:0003723::RNA binding;GO:0003735::structural constituent of ribosome;GO:0005622::intracellular;GO:0005739::mitochondrion;GO:0005743::mitochondrial inner membrane;GO:0005762::mitochondrial large ribosomal subunit;GO:0005840::ribosome;GO:0006412::translation;GO:0030529::ribonucleoprotein complex;GO:0070124::mitochondrial translational initiation;GO:0070125::mitochondrial translational elongation	GO:0003723::RNA binding;GO:0003735::structural constituent of ribosome;GO:0005622::intracellular;GO:0005739::mitochondrion;GO:0005743::mitochondrial inner membrane;GO:0005762::mitochondrial large ribosomal subunit;GO:0005840::ribosome;GO:0006412::translation;GO:0030529::ribonucleoprotein complex;GO:0070124::mitochondrial translational initiation;GO:0070125::mitochondrial translational elongation	GO:0003993::acid phosphatase activity;GO:0005576::extracellular region;GO:0005615::extracellular space;GO:0005622::intracellular;GO:0005634::nucleus;GO:0005765::lysosomal membrane;GO:0005886::plasma membrane;GO:0006144::purine nucleobase metabolic process;GO:0006772::thiamine metabolic process;GO:0008253::5'-nucleotidase activity;GO:0009117::nucleotide metabolic process;GO:0012506::vesicle membra…	.
X	14360366	14360367	IP_peak_2246	4.98931	7778	14294117	14368145	ENSBTAG00000010463	-	-	1	ENSBTAG00000021189	ARHGAP36	644609	ENSBTAG00000014770	GPR119	98974	ENSBTAG00000010463	-	Intron8	Intron8	Intron8	GO:0005739::mitochondrion	GO:0005096::GTPase activator activity;GO:0007165::signal transduction;GO:0043547::positive regulation of GTPase activity	.	GO:0005739::mitochondrion
X	14334767	14334768	IP_peak_2245	2.31504	33377	14294117	14368145	ENSBTAG00000010463	-	-	1	ENSBTAG00000021189	ARHGAP36	670208	ENSBTAG00000014770	GPR119	73375	ENSBTAG00000010463	-	Intron16	Intron16	Intron16	GO:0005739::mitochondrion	GO:0005096::GTPase activator activity;GO:0007165::signal transduction;GO:0043547::positive regulation of GTPase activity	.	GO:0005739::mitochondrion
1	88367483	88367484	IP_peak_109	5.02393	19663	88263740	88387147	ENSBTAG00000010485	MFN1	-	1	ENSBTAG00000009235	KCNMB3	117049	ENSBTAG00000002460	ACTL6A	206565	ENSBTAG00000010485	MFN1	Intron10	Intron10	Intron10	GO:0003924::GTPase activity;GO:0005525::GTP binding;GO:0005739::mitochondrion;GO:0005741::mitochondrial outer membrane;GO:0008053::mitochondrial fusion;GO:0016021::integral component of membrane;GO:0031306::intrinsic component of mitochondrial outer membrane;GO:0051646::mitochondrion localization	GO:0001508::action potential;GO:0005513::detection of calcium ion;GO:0005887::integral component of plasma membrane;GO:0006813::potassium ion transport;GO:0007268::synaptic transmission;GO:0008076::voltage-gated potassium channel complex;GO:0015269::calcium-activated potassium channel activity;GO:0015459::potassium channel regulator activity;GO:0016020::membrane;GO:0016021::integral component of …	GO:0000790::nuclear chromatin;GO:0000978::RNA polymerase II core promoter proximal region sequence-specific DNA binding;GO:0000980::RNA polymerase II distal enhancer sequence-specific DNA binding;GO:0003407::neural retina development;GO:0003682::chromatin binding;GO:0005634::nucleus;GO:0005654::nucleoplasm;GO:0005886::plasma membrane;GO:0006338::chromatin remodeling;GO:0007399::nervous system dev…	GO:0003924::GTPase activity;GO:0005525::GTP binding;GO:0005739::mitochondrion;GO:0005741::mitochondrial outer membrane;GO:0008053::mitochondrial fusion;GO:0016021::integral component of membrane;GO:0031306::intrinsic component of mitochondrial outer membrane;GO:0051646::mitochondrion localization
2	6717652	6717653	IP_peak_911	3.01268	1061	6716591	6740329	ENSBTAG00000010498	SLC40A1	+	1	ENSBTAG00000027020	COL5A2	422085	ENSBTAG00000000492	ASNSD1	101168	ENSBTAG00000010498	SLC40A1	Intron1	Intron1	Intron1	GO:0002260::lymphocyte homeostasis;GO:0003158::endothelium development;GO:0004872::receptor activity;GO:0005381::iron ion transmembrane transporter activity;GO:0005622::intracellular;GO:0005654::nucleoplasm;GO:0005829::cytosol;GO:0005886::plasma membrane;GO:0006826::iron ion transport;GO:0006879::cellular iron ion homeostasis;GO:0008021::synaptic vesicle;GO:0015093::ferrous iron transmembrane tra…	GO:0001501::skeletal system development;GO:0005201::extracellular matrix structural constituent;GO:0005581::collagen trimer;GO:0005588::collagen type V trimer;GO:0005615::extracellular space;GO:0030199::collagen fibril organization;GO:0031012::extracellular matrix;GO:0043588::skin development;GO:0046332::SMAD binding;GO:0048592::eye morphogenesis;GO:0071230::cellular response to amino acid stimul…	GO:0004066::asparagine synthase (glutamine-hydrolyzing) activity;GO:0006529::asparagine biosynthetic process	GO:0002260::lymphocyte homeostasis;GO:0003158::endothelium development;GO:0004872::receptor activity;GO:0005381::iron ion transmembrane transporter activity;GO:0005622::intracellular;GO:0005654::nucleoplasm;GO:0005829::cytosol;GO:0005886::plasma membrane;GO:0006826::iron ion transport;GO:0006879::cellular iron ion homeostasis;GO:0008021::synaptic vesicle;GO:0015093::ferrous iron transmembrane tra…
20	23780457	23780458	IP_peak_1043	2.94591	72818	23727322	23853276	ENSBTAG00000010518	SKIV2L2	-	2	ENSBTAG00000010510	DHX29	73081	ENSBTAG00000008871	DDX4	335998	ENSBTAG00000010518	SKIV2L2	Intron16	Intron16	Intron16	GO:0000178::exosome (RNase complex);GO:0000460::maturation of 5.8S rRNA;GO:0003676::nucleic acid binding;GO:0003723::RNA binding;GO:0003724::RNA helicase activity;GO:0004004::ATP-dependent RNA helicase activity;GO:0005524::ATP binding;GO:0005634::nucleus;GO:0006401::RNA catabolic process;GO:0071013::catalytic step 2 spliceosome	GO:0000166::nucleotide binding;GO:0003676::nucleic acid binding;GO:0003723::RNA binding;GO:0003724::RNA helicase activity;GO:0003743::translation initiation factor activity;GO:0004004::ATP-dependent RNA helicase activity;GO:0004386::helicase activity;GO:0005524::ATP binding;GO:0005737::cytoplasm;GO:0005739::mitochondrion;GO:0006396::RNA processing;GO:0006412::translation;GO:0006413::translational…	GO:0000166::nucleotide binding;GO:0003676::nucleic acid binding;GO:0004386::helicase activity;GO:0005524::ATP binding;GO:0005737::cytoplasm;GO:0016787::hydrolase activity;GO:0030317::sperm motility	GO:0000178::exosome (RNase complex);GO:0000460::maturation of 5.8S rRNA;GO:0003676::nucleic acid binding;GO:0003723::RNA binding;GO:0003724::RNA helicase activity;GO:0004004::ATP-dependent RNA helicase activity;GO:0005524::ATP binding;GO:0005634::nucleus;GO:0006401::RNA catabolic process;GO:0071013::catalytic step 2 spliceosome
20	23780457	23780458	IP_peak_1043	2.94591	72818	23727322	23853276	ENSBTAG00000010518	SKIV2L2	-	2	ENSBTAG00000010510	DHX29	73081	ENSBTAG00000008871	DDX4	335998	ENSBTAG00000010526	PLPP1	Intron3	Intron3	Intron3	GO:0000178::exosome (RNase complex);GO:0000460::maturation of 5.8S rRNA;GO:0003676::nucleic acid binding;GO:0003723::RNA binding;GO:0003724::RNA helicase activity;GO:0004004::ATP-dependent RNA helicase activity;GO:0005524::ATP binding;GO:0005634::nucleus;GO:0006401::RNA catabolic process;GO:0071013::catalytic step 2 spliceosome	GO:0000166::nucleotide binding;GO:0003676::nucleic acid binding;GO:0003723::RNA binding;GO:0003724::RNA helicase activity;GO:0003743::translation initiation factor activity;GO:0004004::ATP-dependent RNA helicase activity;GO:0004386::helicase activity;GO:0005524::ATP binding;GO:0005737::cytoplasm;GO:0005739::mitochondrion;GO:0006396::RNA processing;GO:0006412::translation;GO:0006413::translational…	GO:0000166::nucleotide binding;GO:0003676::nucleic acid binding;GO:0004386::helicase activity;GO:0005524::ATP binding;GO:0005737::cytoplasm;GO:0016787::hydrolase activity;GO:0030317::sperm motility	GO:0005886::plasma membrane;GO:0005887::integral component of plasma membrane;GO:0006470::protein dephosphorylation;GO:0006629::lipid metabolic process;GO:0006644::phospholipid metabolic process;GO:0007165::signal transduction;GO:0008195::phosphatidate phosphatase activity;GO:0016020::membrane;GO:0016021::integral component of membrane;GO:0042577::lipid phosphatase activity;GO:0046839::phospholip…
8	101547463	101547464	IP_peak_2029	3.49467	5490	101520566	101552954	ENSBTAG00000010535	TXNDC8	-	1	ENSBTAG00000043730		96444	ENSBTAG00000002953	TXN	54875	ENSBTAG00000010535	TXNDC8	Intron2	Intron2	Intron2	GO:0001669::acrosomal vesicle;GO:0004791::thioredoxin-disulfide reductase activity;GO:0005737::cytoplasm;GO:0005794::Golgi apparatus;GO:0006662::glycerol ether metabolic process;GO:0007283::spermatogenesis;GO:0015035::protein disulfide oxidoreductase activity;GO:0016671::oxidoreductase activity, acting on a sulfur group of donors, disulfide as acceptor;GO:0034599::cellular response to oxidative s…	.	GO:0000122::negative regulation of transcription from RNA polymerase II promoter;GO:0003723::RNA binding;GO:0005634::nucleus;GO:0005737::cytoplasm;GO:0005739::mitochondrion;GO:0005829::cytosol;GO:0006662::glycerol ether metabolic process;GO:0009314::response to radiation;GO:0015035::protein disulfide oxidoreductase activity;GO:0015037::peptide disulfide oxidoreductase activity;GO:0033138::positiv…	GO:0001669::acrosomal vesicle;GO:0004791::thioredoxin-disulfide reductase activity;GO:0005737::cytoplasm;GO:0005794::Golgi apparatus;GO:0006662::glycerol ether metabolic process;GO:0007283::spermatogenesis;GO:0015035::protein disulfide oxidoreductase activity;GO:0016671::oxidoreductase activity, acting on a sulfur group of donors, disulfide as acceptor;GO:0034599::cellular response to oxidative s…
12	81097018	81097019	IP_peak_421	3.20086	-60158	81157177	81158069	ENSBTAG00000046552	GGACT	+	1	ENSBTAG00000046552	GGACT	60158	ENSBTAG00000043343		161499	ENSBTAG00000010672	PCCA	Intron23	Intron23	Intron23	GO:0003839::gamma-glutamylcyclotransferase activity;GO:0016740::transferase activity;GO:0016746::transferase activity, transferring acyl groups;GO:0042219::cellular modified amino acid catabolic process;GO:0070062::extracellular vesicular exosome	GO:0003839::gamma-glutamylcyclotransferase activity;GO:0016740::transferase activity;GO:0016746::transferase activity, transferring acyl groups;GO:0042219::cellular modified amino acid catabolic process;GO:0070062::extracellular vesicular exosome	.	GO:0000166::nucleotide binding;GO:0003824::catalytic activity;GO:0004075::biotin carboxylase activity;GO:0004658::propionyl-CoA carboxylase activity;GO:0005524::ATP binding;GO:0005739::mitochondrion;GO:0016874::ligase activity;GO:0019899::enzyme binding;GO:0046872::metal ion binding
16	52249814	52249815	IP_peak_721	15.306	9313	52240501	52260332	ENSBTAG00000010737	-	+	2	ENSBTAG00000047755	FNDC10	47332	ENSBTAG00000024508	CALML6	162878	ENSBTAG00000010737	-	Intron5	Intron5	Intron5	GO:0001824::blastocyst development;GO:0004672::protein kinase activity;GO:0004693::cyclin-dependent protein serine/threonine kinase activity;GO:0005524::ATP binding;GO:0005634::nucleus;GO:0006468::protein phosphorylation;GO:0007088::regulation of mitosis;GO:0007346::regulation of mitotic cell cycle;GO:0010468::regulation of gene expression;GO:0051301::cell division;GO:2001234::negative regulation…	.	GO:0005509::calcium ion binding	GO:0001824::blastocyst development;GO:0004672::protein kinase activity;GO:0004693::cyclin-dependent protein serine/threonine kinase activity;GO:0005524::ATP binding;GO:0005634::nucleus;GO:0006468::protein phosphorylation;GO:0007088::regulation of mitosis;GO:0007346::regulation of mitotic cell cycle;GO:0010468::regulation of gene expression;GO:0051301::cell division;GO:2001234::negative regulation…
9	39498250	39498251	IP_peak_2104	4.16288	-84808	39583059	39583372	ENSBTAG00000042601		+	1	ENSBTAG00000042601		84808	ENSBTAG00000039456	-	99460	ENSBTAG00000010760	REV3L	Intron9	Intron9	Intron9	.	.	.	GO:0000166::nucleotide binding;GO:0003676::nucleic acid binding;GO:0003677::DNA binding;GO:0003887::DNA-directed DNA polymerase activity;GO:0005634::nucleus;GO:0005730::nucleolus;GO:0006281::DNA repair;GO:0008408::3'-5' exonuclease activity;GO:0016035::zeta DNA polymerase complex;GO:0042276::error-prone translesion synthesis;GO:0090305::nucleic acid phosphodiester bond hydrolysis
20	10362002	10362003	IP_peak_1025	5.13342	22168	10356012	10384171	ENSBTAG00000011046	CDK7	-	1	ENSBTAG00000034170	-	1383998	ENSBTAG00000002073	RAD17	61802	ENSBTAG00000011046	CDK7	Intron9	Intron9	Intron9	GO:0000166::nucleotide binding;GO:0004672::protein kinase activity;GO:0004674::protein serine/threonine kinase activity;GO:0004693::cyclin-dependent protein serine/threonine kinase activity;GO:0005524::ATP binding;GO:0005634::nucleus;GO:0005675::holo TFIIH complex;GO:0005737::cytoplasm;GO:0006366::transcription from RNA polymerase II promoter;GO:0006468::protein phosphorylation;GO:0008022::protei…	.	GO:0000077::DNA damage checkpoint;GO:0000781::chromosome, telomeric region;GO:0000790::nuclear chromatin;GO:0003682::chromatin binding;GO:0003689::DNA clamp loader activity;GO:0005634::nucleus;GO:0005654::nucleoplasm;GO:0005730::nucleolus;GO:0006281::DNA repair;GO:0006974::cellular response to DNA damage stimulus;GO:0007049::cell cycle;GO:0007093::mitotic cell cycle checkpoint;GO:0008156::negativ…	GO:0000166::nucleotide binding;GO:0004672::protein kinase activity;GO:0004674::protein serine/threonine kinase activity;GO:0004693::cyclin-dependent protein serine/threonine kinase activity;GO:0005524::ATP binding;GO:0005634::nucleus;GO:0005675::holo TFIIH complex;GO:0005737::cytoplasm;GO:0006366::transcription from RNA polymerase II promoter;GO:0006468::protein phosphorylation;GO:0008022::protei…
9	99964822	99964823	IP_peak_2189	3.49467	101366	99863456	99864100	ENSBTAG00000047069		+	1	ENSBTAG00000011593	QKI	405214	ENSBTAG00000018996	PARK2	396745	ENSBTAG00000011106	PACRG	LastIntron	LastIntron	LastIntron	.	GO:0001570::vasculogenesis;GO:0003676::nucleic acid binding;GO:0003723::RNA binding;GO:0003729::mRNA binding;GO:0005634::nucleus;GO:0005737::cytoplasm;GO:0007286::spermatid development;GO:0008366::axon ensheathment;GO:0010628::positive regulation of gene expression;GO:0042552::myelination;GO:0042692::muscle cell differentiation;GO:0042759::long-chain fatty acid biosynthetic process;GO:0061158::3'…	GO:0000122::negative regulation of transcription from RNA polymerase II promoter;GO:0000151::ubiquitin ligase complex;GO:0000209::protein polyubiquitination;GO:0000422::mitochondrion degradation;GO:0000423::macromitophagy;GO:0000976::transcription regulatory region sequence-specific DNA binding;GO:0001664::G-protein coupled receptor binding;GO:0001933::negative regulation of protein phosphorylati…	GO:0001664::G-protein coupled receptor binding;GO:0003779::actin binding;GO:0005634::nucleus;GO:0005739::mitochondrion;GO:0005829::cytosol;GO:0005929::cilium;GO:0007286::spermatid development;GO:0030544::Hsp70 protein binding;GO:0031072::heat shock protein binding;GO:0031625::ubiquitin protein ligase binding;GO:0031982::vesicle;GO:0043005::neuron projection;GO:0043014::alpha-tubulin binding;GO:00…
23	10422958	10422959	IP_peak_1191	2.65492	13854	10395680	10436813	ENSBTAG00000011126	STK38	-	1	ENSBTAG00000004219	-	23387	ENSBTAG00000034879		139217	ENSBTAG00000011126	STK38	Intron2	Intron2	Intron2	GO:0000166::nucleotide binding;GO:0000287::magnesium ion binding;GO:0004672::protein kinase activity;GO:0004674::protein serine/threonine kinase activity;GO:0005524::ATP binding;GO:0005634::nucleus;GO:0005737::cytoplasm;GO:0005829::cytosol;GO:0006464::cellular protein modification process;GO:0006468::protein phosphorylation;GO:0016301::kinase activity;GO:0016310::phosphorylation;GO:0016740::trans…	.	.	GO:0000166::nucleotide binding;GO:0000287::magnesium ion binding;GO:0004672::protein kinase activity;GO:0004674::protein serine/threonine kinase activity;GO:0005524::ATP binding;GO:0005634::nucleus;GO:0005737::cytoplasm;GO:0005829::cytosol;GO:0006464::cellular protein modification process;GO:0006468::protein phosphorylation;GO:0016301::kinase activity;GO:0016310::phosphorylation;GO:0016740::trans…
1	119156549	119156550	IP_peak_163	5.02393	5426	119151123	119157806	ENSBTAG00000011150	PFN2	+	1	ENSBTAG00000031346	ANKUB1	151500	ENSBTAG00000018402	TSC22D2	498738	ENSBTAG00000011150	PFN2	UTR3	UTR3	UTR3	GO:0003779::actin binding;GO:0003785::actin monomer binding;GO:0005546::phosphatidylinositol-4,5-bisphosphate binding;GO:0005737::cytoplasm;GO:0005856::cytoskeleton;GO:0010633::negative regulation of epithelial cell migration;GO:0016887::ATPase activity;GO:0030036::actin cytoskeleton organization;GO:0030833::regulation of actin filament polymerization;GO:0030837::negative regulation of actin fila…	.	GO:0003700::sequence-specific DNA binding transcription factor activity;GO:0005634::nucleus;GO:0005737::cytoplasm;GO:0006355::regulation of transcription, DNA-templated;GO:0006970::response to osmotic stress	GO:0003779::actin binding;GO:0003785::actin monomer binding;GO:0005546::phosphatidylinositol-4,5-bisphosphate binding;GO:0005737::cytoplasm;GO:0005856::cytoskeleton;GO:0010633::negative regulation of epithelial cell migration;GO:0016887::ATPase activity;GO:0030036::actin cytoskeleton organization;GO:0030833::regulation of actin filament polymerization;GO:0030837::negative regulation of actin fila…
1	119156973	119156974	IP_peak_164	3.90839	5850	119151123	119157806	ENSBTAG00000011150	PFN2	+	1	ENSBTAG00000031346	ANKUB1	151076	ENSBTAG00000018402	TSC22D2	499162	ENSBTAG00000011150	PFN2	UTR3	UTR3	UTR3	GO:0003779::actin binding;GO:0003785::actin monomer binding;GO:0005546::phosphatidylinositol-4,5-bisphosphate binding;GO:0005737::cytoplasm;GO:0005856::cytoskeleton;GO:0010633::negative regulation of epithelial cell migration;GO:0016887::ATPase activity;GO:0030036::actin cytoskeleton organization;GO:0030833::regulation of actin filament polymerization;GO:0030837::negative regulation of actin fila…	.	GO:0003700::sequence-specific DNA binding transcription factor activity;GO:0005634::nucleus;GO:0005737::cytoplasm;GO:0006355::regulation of transcription, DNA-templated;GO:0006970::response to osmotic stress	GO:0003779::actin binding;GO:0003785::actin monomer binding;GO:0005546::phosphatidylinositol-4,5-bisphosphate binding;GO:0005737::cytoplasm;GO:0005856::cytoskeleton;GO:0010633::negative regulation of epithelial cell migration;GO:0016887::ATPase activity;GO:0030036::actin cytoskeleton organization;GO:0030833::regulation of actin filament polymerization;GO:0030837::negative regulation of actin fila…
1	119157605	119157606	IP_peak_165	6.20515	6482	119151123	119157806	ENSBTAG00000011150	PFN2	+	1	ENSBTAG00000031346	ANKUB1	150444	ENSBTAG00000018402	TSC22D2	499794	ENSBTAG00000011150	PFN2	UTR3	UTR3	UTR3	GO:0003779::actin binding;GO:0003785::actin monomer binding;GO:0005546::phosphatidylinositol-4,5-bisphosphate binding;GO:0005737::cytoplasm;GO:0005856::cytoskeleton;GO:0010633::negative regulation of epithelial cell migration;GO:0016887::ATPase activity;GO:0030036::actin cytoskeleton organization;GO:0030833::regulation of actin filament polymerization;GO:0030837::negative regulation of actin fila…	.	GO:0003700::sequence-specific DNA binding transcription factor activity;GO:0005634::nucleus;GO:0005737::cytoplasm;GO:0006355::regulation of transcription, DNA-templated;GO:0006970::response to osmotic stress	GO:0003779::actin binding;GO:0003785::actin monomer binding;GO:0005546::phosphatidylinositol-4,5-bisphosphate binding;GO:0005737::cytoplasm;GO:0005856::cytoskeleton;GO:0010633::negative regulation of epithelial cell migration;GO:0016887::ATPase activity;GO:0030036::actin cytoskeleton organization;GO:0030833::regulation of actin filament polymerization;GO:0030837::negative regulation of actin fila…
11	10943389	10943390	IP_peak_289	3.90839	67593	10875796	10876458	ENSBTAG00000047969	NAT8	+	1	ENSBTAG00000024058	EGR4	202535	ENSBTAG00000044622		81137	ENSBTAG00000011172	ALMS1	Intron22	Intron22	Intron22	GO:0004468::lysine N-acetyltransferase activity, acting on acetyl phosphate as donor;GO:0005783::endoplasmic reticulum;GO:0005789::endoplasmic reticulum membrane;GO:0005793::endoplasmic reticulum-Golgi intermediate compartment;GO:0006749::glutathione metabolic process;GO:0008080::N-acetyltransferase activity;GO:0010628::positive regulation of gene expression;GO:0016020::membrane;GO:0016021::integ…	GO:0003676::nucleic acid binding;GO:0043565::sequence-specific DNA binding;GO:0045944::positive regulation of transcription from RNA polymerase II promoter	.	GO:0001736::establishment of planar polarity;GO:0005829::cytosol;GO:0006629::lipid metabolic process;GO:0007286::spermatid development;GO:0007605::sensory perception of sound;GO:0016197::endosomal transport;GO:0019722::calcium-mediated signaling;GO:0030728::ovulation;GO:0040015::negative regulation of multicellular organism growth;GO:0042593::glucose homeostasis;GO:0042632::cholesterol homeostasi…
18	48651486	48651487	IP_peak_833	4.07966	2579	48648907	48661802	ENSBTAG00000011212	EIF3K	+	1	ENSBTAG00000011215	ACTN4	16995	ENSBTAG00000021145	MAP4K1	3763	ENSBTAG00000011212	EIF3K	Intron2	Intron2	Intron2	GO:0003743::translation initiation factor activity;GO:0005634::nucleus;GO:0005737::cytoplasm;GO:0005829::cytosol;GO:0005852::eukaryotic translation initiation factor 3 complex;GO:0006412::translation;GO:0006413::translational initiation;GO:0006446::regulation of translational initiation;GO:0016020::membrane;GO:0043022::ribosome binding;GO:0070062::extracellular vesicular exosome	GO:0000977::RNA polymerase II regulatory region sequence-specific DNA binding;GO:0001725::stress fiber;GO:0001882::nucleoside binding;GO:0003723::RNA binding;GO:0003779::actin binding;GO:0005509::calcium ion binding;GO:0005615::extracellular space;GO:0005622::intracellular;GO:0005634::nucleus;GO:0005737::cytoplasm;GO:0005829::cytosol;GO:0005903::brush border;GO:0005911::cell-cell junction;GO:0005…	GO:0000165::MAPK cascade;GO:0000166::nucleotide binding;GO:0000185::activation of MAPKKK activity;GO:0004672::protein kinase activity;GO:0004674::protein serine/threonine kinase activity;GO:0005524::ATP binding;GO:0005737::cytoplasm;GO:0006468::protein phosphorylation;GO:0006950::response to stress;GO:0007346::regulation of mitotic cell cycle;GO:0008283::cell proliferation;GO:0008349::MAP kinase …	GO:0003743::translation initiation factor activity;GO:0005634::nucleus;GO:0005737::cytoplasm;GO:0005829::cytosol;GO:0005852::eukaryotic translation initiation factor 3 complex;GO:0006412::translation;GO:0006413::translational initiation;GO:0006446::regulation of translational initiation;GO:0016020::membrane;GO:0043022::ribosome binding;GO:0070062::extracellular vesicular exosome
15	7665344	7665345	IP_peak_630	2.84677	12356	7652988	7714074	ENSBTAG00000011227	TRPC6	+	1	ENSBTAG00000024648	-	439140	ENSBTAG00000020032	CEP126	575788	ENSBTAG00000011227	TRPC6	Intron1	Intron1	Intron1	GO:0005216::ion channel activity;GO:0005262::calcium channel activity;GO:0005737::cytoplasm;GO:0005886::plasma membrane;GO:0006810::transport;GO:0006811::ion transport;GO:0007204::positive regulation of cytosolic calcium ion concentration;GO:0015279::store-operated calcium channel activity;GO:0016020::membrane;GO:0016021::integral component of membrane;GO:0032414::positive regulation of ion trans…	GO:0003677::DNA binding;GO:0003700::sequence-specific DNA binding transcription factor activity;GO:0003707::steroid hormone receptor activity;GO:0005634::nucleus;GO:0006351::transcription, DNA-templated;GO:0006355::regulation of transcription, DNA-templated;GO:0008270::zinc ion binding;GO:0043401::steroid hormone mediated signaling pathway;GO:0043565::sequence-specific DNA binding;GO:0046872::met…	GO:0005813::centrosome;GO:0007052::mitotic spindle organization;GO:0030496::midbody;GO:0031122::cytoplasmic microtubule organization;GO:0060271::cilium morphogenesis;GO:0097546::ciliary base;GO:1905515::NA	GO:0005216::ion channel activity;GO:0005262::calcium channel activity;GO:0005737::cytoplasm;GO:0005886::plasma membrane;GO:0006810::transport;GO:0006811::ion transport;GO:0007204::positive regulation of cytosolic calcium ion concentration;GO:0015279::store-operated calcium channel activity;GO:0016020::membrane;GO:0016021::integral component of membrane;GO:0032414::positive regulation of ion trans…
10	25980653	25980654	IP_peak_221	9.08008	-25237	26005891	26006826	ENSBTAG00000018919	OR5AU1	+	1	ENSBTAG00000018919	OR5AU1	25237	ENSBTAG00000004694	RPGRIP1	63233	ENSBTAG00000011396	-	UTR3	UTR3	UTR3	.	.	.	.
8	48765738	48765739	IP_peak_1968	4.07966	107457	48658281	48782109	ENSBTAG00000011545	GDA	+	1	ENSBTAG00000018778	TMC1	435180	ENSBTAG00000043105		238675	ENSBTAG00000011545	GDA	Intron10	Intron10	Intron10	GO:0006147::guanine catabolic process;GO:0008270::zinc ion binding;GO:0008892::guanine deaminase activity;GO:0016787::hydrolase activity;GO:0016810::hydrolase activity, acting on carbon-nitrogen (but not peptide) bonds;GO:0046098::guanine metabolic process;GO:0070062::extracellular vesicular exosome	GO:0005245::voltage-gated calcium channel activity;GO:0008381::mechanically-gated ion channel activity;GO:0009897::external side of plasma membrane;GO:0016020::membrane;GO:0016021::integral component of membrane;GO:0032426::stereocilium bundle tip;GO:0050910::detection of mechanical stimulus involved in sensory perception of sound;GO:0060005::vestibular reflex;GO:0060117::auditory receptor cell d…	.	GO:0006147::guanine catabolic process;GO:0008270::zinc ion binding;GO:0008892::guanine deaminase activity;GO:0016787::hydrolase activity;GO:0016810::hydrolase activity, acting on carbon-nitrogen (but not peptide) bonds;GO:0046098::guanine metabolic process;GO:0070062::extracellular vesicular exosome
8	48692791	48692792	IP_peak_1967	2.80064	34510	48658281	48782109	ENSBTAG00000011545	GDA	+	1	ENSBTAG00000018778	TMC1	508127	ENSBTAG00000043105		165728	ENSBTAG00000011545	GDA	Intron1	Intron1	Intron1	GO:0006147::guanine catabolic process;GO:0008270::zinc ion binding;GO:0008892::guanine deaminase activity;GO:0016787::hydrolase activity;GO:0016810::hydrolase activity, acting on carbon-nitrogen (but not peptide) bonds;GO:0046098::guanine metabolic process;GO:0070062::extracellular vesicular exosome	GO:0005245::voltage-gated calcium channel activity;GO:0008381::mechanically-gated ion channel activity;GO:0009897::external side of plasma membrane;GO:0016020::membrane;GO:0016021::integral component of membrane;GO:0032426::stereocilium bundle tip;GO:0050910::detection of mechanical stimulus involved in sensory perception of sound;GO:0060005::vestibular reflex;GO:0060117::auditory receptor cell d…	.	GO:0006147::guanine catabolic process;GO:0008270::zinc ion binding;GO:0008892::guanine deaminase activity;GO:0016787::hydrolase activity;GO:0016810::hydrolase activity, acting on carbon-nitrogen (but not peptide) bonds;GO:0046098::guanine metabolic process;GO:0070062::extracellular vesicular exosome
8	84595281	84595282	IP_peak_2006	3.20086	15698	84579583	84615685	ENSBTAG00000011586	HABP4	+	1	ENSBTAG00000042241		484310	ENSBTAG00000006587	ZNF367	57418	ENSBTAG00000011586	HABP4	Intron5	Intron5	Intron5	GO:0005634::nucleus;GO:0005654::nucleoplasm;GO:0005737::cytoplasm;GO:0005829::cytosol;GO:0030017::sarcomere;GO:0043392::negative regulation of DNA binding;GO:0071260::cellular response to mechanical stimulus	.	GO:0003676::nucleic acid binding;GO:0003700::sequence-specific DNA binding transcription factor activity;GO:0005634::nucleus;GO:0005654::nucleoplasm;GO:0006357::regulation of transcription from RNA polymerase II promoter	GO:0005634::nucleus;GO:0005654::nucleoplasm;GO:0005737::cytoplasm;GO:0005829::cytosol;GO:0030017::sarcomere;GO:0043392::negative regulation of DNA binding;GO:0071260::cellular response to mechanical stimulus
1	85933502	85933503	IP_peak_107	4.07966	1279	85933323	85934782	ENSBTAG00000011598	SOX2	-	1	ENSBTAG00000023513	DNAJC19	733310	ENSBTAG00000045138		220285	ENSBTAG00000011598	SOX2	LastExon	LastExon	LastExon	.	.	.	.
X	71721754	71721755	IP_peak_2410	3.90839	11826	71709928	71806530	ENSBTAG00000011613	PLS3	+	1	ENSBTAG00000045614		228974	ENSBTAG00000046463		44103	ENSBTAG00000011613	PLS3	Intron1	Intron1	Intron1	GO:0003779::actin binding;GO:0005509::calcium ion binding;GO:0005737::cytoplasm;GO:0005829::cytosol;GO:0005884::actin filament;GO:0005886::plasma membrane;GO:0032432::actin filament bundle;GO:0046872::metal ion binding;GO:0051015::actin filament binding;GO:0051017::actin filament bundle assembly;GO:0051639::actin filament network formation;GO:0051764::actin crosslink formation;GO:0060348::bone de…	.	.	GO:0003779::actin binding;GO:0005509::calcium ion binding;GO:0005737::cytoplasm;GO:0005829::cytosol;GO:0005884::actin filament;GO:0005886::plasma membrane;GO:0032432::actin filament bundle;GO:0046872::metal ion binding;GO:0051015::actin filament binding;GO:0051017::actin filament bundle assembly;GO:0051639::actin filament network formation;GO:0051764::actin crosslink formation;GO:0060348::bone de…
19	10912686	10912687	IP_peak_864	2.34354	8953	10903733	11032401	ENSBTAG00000011623	VMP1	+	1	ENSBTAG00000029897		120375	ENSBTAG00000016710	PTRH2	9028	ENSBTAG00000011623	VMP1	Intron1	Intron1	Intron1	GO:0000407::pre-autophagosomal structure;GO:0000421::autophagic vacuole membrane;GO:0005730::nucleolus;GO:0005773::vacuole;GO:0005774::vacuolar membrane;GO:0005783::endoplasmic reticulum;GO:0005886::plasma membrane;GO:0006887::exocytosis;GO:0006914::autophagy;GO:0007029::endoplasmic reticulum organization;GO:0007030::Golgi organization;GO:0007155::cell adhesion;GO:0007566::embryo implantation;GO:…	.	GO:0004045::aminoacyl-tRNA hydrolase activity;GO:0005739::mitochondrion;GO:0016787::hydrolase activity	GO:0000407::pre-autophagosomal structure;GO:0000421::autophagic vacuole membrane;GO:0005730::nucleolus;GO:0005773::vacuole;GO:0005774::vacuolar membrane;GO:0005783::endoplasmic reticulum;GO:0005886::plasma membrane;GO:0006887::exocytosis;GO:0006914::autophagy;GO:0007029::endoplasmic reticulum organization;GO:0007030::Golgi organization;GO:0007155::cell adhesion;GO:0007566::embryo implantation;GO:…
26	13114379	13114380	IP_peak_1284	3.90839	51475	13062904	13133852	ENSBTAG00000011651	HECTD2	+	1	ENSBTAG00000009279	TNKS2	269453	ENSBTAG00000011734	ANKRD1	533799	ENSBTAG00000011651	HECTD2	Intron10	Intron10	Intron10	GO:0004842::ubiquitin-protein transferase activity;GO:0005737::cytoplasm;GO:0016567::protein ubiquitination;GO:0016740::transferase activity;GO:0061630::ubiquitin protein ligase activity	GO:0000209::protein polyubiquitination;GO:0000242::pericentriolar material;GO:0003950::NAD+ ADP-ribosyltransferase activity;GO:0005634::nucleus;GO:0005635::nuclear envelope;GO:0005737::cytoplasm;GO:0006471::protein ADP-ribosylation;GO:0016740::transferase activity;GO:0016757::transferase activity, transferring glycosyl groups;GO:0019899::enzyme binding;GO:0035264::multicellular organism growth;GO…	GO:0001085::RNA polymerase II transcription factor binding;GO:0001105::RNA polymerase II transcription coactivator activity;GO:0001650::fibrillar center;GO:0002039::p53 binding;GO:0003677::DNA binding;GO:0003712::transcription cofactor activity;GO:0003714::transcription corepressor activity;GO:0005634::nucleus;GO:0005667::transcription factor complex;GO:0005737::cytoplasm;GO:0005829::cytosol;GO:0…	GO:0004842::ubiquitin-protein transferase activity;GO:0005737::cytoplasm;GO:0016567::protein ubiquitination;GO:0016740::transferase activity;GO:0061630::ubiquitin protein ligase activity
5	98080126	98080127	IP_peak_1676	4.07966	51316	98028810	98029368	ENSBTAG00000030431		+	1	ENSBTAG00000030472	-	955625	ENSBTAG00000039496	-	158353	ENSBTAG00000011761	LRP6	Intron2	Intron2	Intron2	.	.	.	GO:0001843::neural tube closure;GO:0001933::negative regulation of protein phosphorylation;GO:0003344::pericardium morphogenesis;GO:0005041::low-density lipoprotein receptor activity;GO:0005102::receptor binding;GO:0005109::frizzled binding;GO:0005769::early endosome;GO:0005794::Golgi apparatus;GO:0005886::plasma membrane;GO:0005901::caveola;GO:0006469::negative regulation of protein kinase activ…
15	20799191	20799192	IP_peak_673	3.80354	27168	20772023	20807753	ENSBTAG00000011793	FDX1	+	1	ENSBTAG00000044177	C11orf53	1076520	ENSBTAG00000004672	RDX	149114	ENSBTAG00000011793	FDX1	LastIntron	LastIntron	LastIntron	GO:0005515::protein binding;GO:0005739::mitochondrion;GO:0005759::mitochondrial matrix;GO:0006629::lipid metabolic process;GO:0006694::steroid biosynthetic process;GO:0008022::protein C-terminus binding;GO:0008202::steroid metabolic process;GO:0008203::cholesterol metabolic process;GO:0009055::electron carrier activity;GO:0042446::hormone biosynthetic process;GO:0042803::protein homodimerization …	.	GO:0001726::ruffle;GO:0003723::RNA binding;GO:0003779::actin binding;GO:0005615::extracellular space;GO:0005856::cytoskeleton;GO:0005886::plasma membrane;GO:0005902::microvillus;GO:0005925::focal adhesion;GO:0008092::cytoskeletal protein binding;GO:0008360::regulation of cell shape;GO:0008361::regulation of cell size;GO:0010628::positive regulation of gene expression;GO:0016324::apical plasma mem…	GO:0005515::protein binding;GO:0005739::mitochondrion;GO:0005759::mitochondrial matrix;GO:0006629::lipid metabolic process;GO:0006694::steroid biosynthetic process;GO:0008022::protein C-terminus binding;GO:0008202::steroid metabolic process;GO:0008203::cholesterol metabolic process;GO:0009055::electron carrier activity;GO:0042446::hormone biosynthetic process;GO:0042803::protein homodimerization …
26	16989717	16989718	IP_peak_1290	6.6833	5546	16954147	16995264	ENSBTAG00000011832	ALDH18A1	-	1	ENSBTAG00000020589	ENTPD1	106211	ENSBTAG00000002880	-	70448	ENSBTAG00000011832	ALDH18A1	Intron2	Intron2	Intron2	GO:0000166::nucleotide binding;GO:0003723::RNA binding;GO:0003824::catalytic activity;GO:0004349::glutamate 5-kinase activity;GO:0004350::glutamate-5-semialdehyde dehydrogenase activity;GO:0005524::ATP binding;GO:0005737::cytoplasm;GO:0005739::mitochondrion;GO:0005829::cytosol;GO:0006536::glutamate metabolic process;GO:0006561::proline biosynthetic process;GO:0006592::ornithine biosynthetic proce…	GO:0016020::membrane;GO:0016021::integral component of membrane;GO:0016787::hydrolase activity;GO:0070062::extracellular vesicular exosome	GO:0007015::actin filament organization;GO:0008286::insulin receptor signaling pathway	GO:0000166::nucleotide binding;GO:0003723::RNA binding;GO:0003824::catalytic activity;GO:0004349::glutamate 5-kinase activity;GO:0004350::glutamate-5-semialdehyde dehydrogenase activity;GO:0005524::ATP binding;GO:0005737::cytoplasm;GO:0005739::mitochondrion;GO:0005829::cytosol;GO:0006536::glutamate metabolic process;GO:0006561::proline biosynthetic process;GO:0006592::ornithine biosynthetic proce…
4	77409439	77409440	IP_peak_1555	5.94877	3703	77409433	77413143	ENSBTAG00000012003	-	-	1	ENSBTAG00000010612	TMED4	131134	ENSBTAG00000043362		55804	ENSBTAG00000012003	-	UTR3	UTR3	UTR3	GO:0000413::protein peptidyl-prolyl isomerization;GO:0003755::peptidyl-prolyl cis-trans isomerase activity;GO:0005576::extracellular region;GO:0005634::nucleus;GO:0005737::cytoplasm;GO:0005829::cytosol;GO:0006457::protein folding;GO:0016853::isomerase activity;GO:0045069::regulation of viral genome replication	GO:0004871::signal transducer activity;GO:0006810::transport;GO:0007165::signal transduction;GO:0016020::membrane;GO:0016021::integral component of membrane;GO:0043123::positive regulation of I-kappaB kinase/NF-kappaB signaling;GO:0070062::extracellular vesicular exosome	.	GO:0000413::protein peptidyl-prolyl isomerization;GO:0003755::peptidyl-prolyl cis-trans isomerase activity;GO:0005576::extracellular region;GO:0005634::nucleus;GO:0005737::cytoplasm;GO:0005829::cytosol;GO:0006457::protein folding;GO:0016853::isomerase activity;GO:0045069::regulation of viral genome replication
19	11622680	11622681	IP_peak_867	5.02393	-182	11622863	11623428	ENSBTAG00000047777		+	1	ENSBTAG00000047777		182	ENSBTAG00000009747	RNFT1	499552	ENSBTAG00000012068	BRIP1	Intron13	Intron13	Intron13	.	.	GO:0016020::membrane;GO:0016021::integral component of membrane	GO:0000166::nucleotide binding;GO:0003676::nucleic acid binding;GO:0003677::DNA binding;GO:0004003::ATP-dependent DNA helicase activity;GO:0004386::helicase activity;GO:0005524::ATP binding;GO:0005634::nucleus;GO:0005737::cytoplasm;GO:0006139::nucleobase-containing compound metabolic process;GO:0006357::regulation of transcription from RNA polymerase II promoter;GO:0007129::synapsis;GO:0007283::s…
19	11426103	11426104	IP_peak_866	5.08049	24281	11401822	11455023	ENSBTAG00000012070	INTS2	+	1	ENSBTAG00000047313	-	64159	ENSBTAG00000009747	RNFT1	302975	ENSBTAG00000012070	INTS2	Intron14	Intron14	Intron14	GO:0005622::intracellular;GO:0005634::nucleus;GO:0005737::cytoplasm;GO:0016020::membrane;GO:0016180::snRNA processing;GO:0032039::integrator complex;GO:0034472::snRNA 3'-end processing	GO:0005634::nucleus;GO:0006334::nucleosome assembly	GO:0016020::membrane;GO:0016021::integral component of membrane	GO:0005622::intracellular;GO:0005634::nucleus;GO:0005737::cytoplasm;GO:0016020::membrane;GO:0016180::snRNA processing;GO:0032039::integrator complex;GO:0034472::snRNA 3'-end processing
4	62081198	62081199	IP_peak_1551	4.98931	210	62080988	62082357	ENSBTAG00000012081	-	+	1	ENSBTAG00000017541	TBX20	117258	ENSBTAG00000001182	2021-09-07	371071	ENSBTAG00000012081	-	LastExon	LastExon	LastExon	.	GO:0000122::negative regulation of transcription from RNA polymerase II promoter;GO:0000977::RNA polymerase II regulatory region sequence-specific DNA binding;GO:0000978::RNA polymerase II core promoter proximal region sequence-specific DNA binding;GO:0001077::RNA polymerase II core promoter proximal region sequence-specific DNA binding transcription factor activity involved in positive regulatio…	GO:0000166::nucleotide binding;GO:0005525::GTP binding;GO:0031105::septin complex	.
4	87295260	87295261	IP_peak_1561	5.02393	78018	87301470	87373279	ENSBTAG00000012128	AASS	-	1	ENSBTAG00000044664		1328602	ENSBTAG00000007976	FAM3C	620780	ENSBTAG00000012119	PTPRZ1	UTR3	UTR3	UTR3	GO:0005739::mitochondrion;GO:0016491::oxidoreductase activity;GO:0019477::L-lysine catabolic process;GO:0043231::intracellular membrane-bounded organelle;GO:0047131::saccharopine dehydrogenase (NAD+, L-glutamate-forming) activity;GO:0055114::oxidation-reduction process	.	GO:0005576::extracellular region;GO:0005615::extracellular space;GO:0007275::multicellular organismal development;GO:0031410::cytoplasmic vesicle;GO:0070062::extracellular vesicular exosome	GO:0002244::hematopoietic progenitor cell differentiation;GO:0004721::phosphoprotein phosphatase activity;GO:0004725::protein tyrosine phosphatase activity;GO:0005578::proteinaceous extracellular matrix;GO:0006470::protein dephosphorylation;GO:0007409::axonogenesis;GO:0007611::learning or memory;GO:0016020::membrane;GO:0016021::integral component of membrane;GO:0016311::dephosphorylation;GO:00167…
4	87243360	87243361	IP_peak_1560	3.90839	129918	87301470	87373279	ENSBTAG00000012128	AASS	-	1	ENSBTAG00000044664		1380502	ENSBTAG00000007976	FAM3C	568880	ENSBTAG00000012119	PTPRZ1	Exon12	Exon12	Exon12	GO:0005739::mitochondrion;GO:0016491::oxidoreductase activity;GO:0019477::L-lysine catabolic process;GO:0043231::intracellular membrane-bounded organelle;GO:0047131::saccharopine dehydrogenase (NAD+, L-glutamate-forming) activity;GO:0055114::oxidation-reduction process	.	GO:0005576::extracellular region;GO:0005615::extracellular space;GO:0007275::multicellular organismal development;GO:0031410::cytoplasmic vesicle;GO:0070062::extracellular vesicular exosome	GO:0002244::hematopoietic progenitor cell differentiation;GO:0004721::phosphoprotein phosphatase activity;GO:0004725::protein tyrosine phosphatase activity;GO:0005578::proteinaceous extracellular matrix;GO:0006470::protein dephosphorylation;GO:0007409::axonogenesis;GO:0007611::learning or memory;GO:0016020::membrane;GO:0016021::integral component of membrane;GO:0016311::dephosphorylation;GO:00167…
X	40416336	40416337	IP_peak_2348	3.20086	-1408	40417745	40423500	ENSBTAG00000033032	FAM50A	+	1	ENSBTAG00000033032	FAM50A	1408	ENSBTAG00000007455	DNASE1L1	44677	ENSBTAG00000012125	GDI1	UTR3	UTR3	UTR3	GO:0003723::RNA binding;GO:0005634::nucleus	GO:0003723::RNA binding;GO:0005634::nucleus	GO:0004518::nuclease activity;GO:0004519::endonuclease activity;GO:0004536::deoxyribonuclease activity;GO:0005783::endoplasmic reticulum;GO:0006308::DNA catabolic process;GO:0016787::hydrolase activity;GO:0070062::extracellular vesicular exosome;GO:0090305::nucleic acid phosphodiester bond hydrolysis	GO:0005092::GDP-dissociation inhibitor activity;GO:0005093::Rab GDP-dissociation inhibitor activity;GO:0005096::GTPase activator activity;GO:0005737::cytoplasm;GO:0005794::Golgi apparatus;GO:0005829::cytosol;GO:0007264::small GTPase mediated signal transduction;GO:0015031::protein transport;GO:0016491::oxidoreductase activity;GO:0030496::midbody;GO:0032482::Rab protein signal transduction;GO:0043…
16	56200868	56200869	IP_peak_722	3.55721	18945	56187896	56219814	ENSBTAG00000012158	C1orf158	-	1	ENSBTAG00000004855	PRDX6	188935	ENSBTAG00000046630		82549	ENSBTAG00000012158	C1orf158	Intron2	Intron2	Intron2	.	GO:0000302::response to reactive oxygen species;GO:0003824::catalytic activity;GO:0004601::peroxidase activity;GO:0004602::glutathione peroxidase activity;GO:0004623::phospholipase A2 activity;GO:0005615::extracellular space;GO:0005634::nucleus;GO:0005737::cytoplasm;GO:0005764::lysosome;GO:0005829::cytosol;GO:0006629::lipid metabolic process;GO:0006979::response to oxidative stress;GO:0008152::me…	GO:0008284::positive regulation of cell proliferation;GO:0043066::negative regulation of apoptotic process;GO:0045596::negative regulation of cell differentiation;GO:0045892::negative regulation of transcription, DNA-templated	.
22	59738975	59738976	IP_peak_1183	4.39881	1731	59738963	59740707	ENSBTAG00000012159	CNBP	-	1	ENSBTAG00000013212	COPG1	60155	ENSBTAG00000030915	-	6871	ENSBTAG00000012159	CNBP	UTR3	UTR3	UTR3	.	.	.	.
1	119917607	119917608	IP_peak_166	3.49467	3061	119920564	119920669	ENSBTAG00000042551		-	1	ENSBTAG00000048150	-	44449	ENSBTAG00000001893	TM4SF4	286041	ENSBTAG00000012164	CP	Intron7	Intron7	Intron7	.	.	GO:0016020::membrane;GO:0016021::integral component of membrane	GO:0004322::ferroxidase activity;GO:0005507::copper ion binding;GO:0005615::extracellular space;GO:0005765::lysosomal membrane;GO:0006825::copper ion transport;GO:0006879::cellular iron ion homeostasis;GO:0016491::oxidoreductase activity;GO:0046872::metal ion binding;GO:0051087::chaperone binding;GO:0055114::oxidation-reduction process;GO:0070062::extracellular vesicular exosome;GO:0072562::blood…
7	21939026	21939027	IP_peak_1815	3.22608	-12651	21907306	21926375	ENSBTAG00000019988	GNA15	-	1	ENSBTAG00000031363	AES	38235	ENSBTAG00000019988	GNA15	12651	ENSBTAG00000012181	GNA11	Exon6	Exon6	Exon6	.	.	.	.
5	30867268	30867269	IP_peak_1617a	10.6504	2739	30864529	30868119	ENSBTAG00000012244	TUBA1B	+	1	ENSBTAG00000044048	LMBR1L	12605	ENSBTAG00000039992	-	131416	ENSBTAG00000012244	TUBA1B	LastExon	LastExon	LastExon	GO:0000166::nucleotide binding;GO:0000226::microtubule cytoskeleton organization;GO:0003725::double-stranded RNA binding;GO:0003924::GTPase activity;GO:0005200::structural constituent of cytoskeleton;GO:0005525::GTP binding;GO:0005737::cytoplasm;GO:0005829::cytosol;GO:0005856::cytoskeleton;GO:0005874::microtubule;GO:0005881::cytoplasmic microtubule;GO:0007017::microtubule-based process;GO:0015630…	GO:0016020::membrane;GO:0016021::integral component of membrane	GO:0000166::nucleotide binding;GO:0003924::GTPase activity;GO:0005200::structural constituent of cytoskeleton;GO:0005525::GTP binding;GO:0005737::cytoplasm;GO:0005856::cytoskeleton;GO:0005874::microtubule;GO:0007010::cytoskeleton organization;GO:0007017::microtubule-based process	GO:0000166::nucleotide binding;GO:0000226::microtubule cytoskeleton organization;GO:0003725::double-stranded RNA binding;GO:0003924::GTPase activity;GO:0005200::structural constituent of cytoskeleton;GO:0005525::GTP binding;GO:0005737::cytoplasm;GO:0005829::cytosol;GO:0005856::cytoskeleton;GO:0005874::microtubule;GO:0005881::cytoplasmic microtubule;GO:0007017::microtubule-based process;GO:0015630…
5	30867645	30867646	IP_peak_1617b	7.54459	3116	30864529	30868119	ENSBTAG00000012244	TUBA1B	+	1	ENSBTAG00000044048	LMBR1L	12228	ENSBTAG00000039992	-	131793	ENSBTAG00000012244	TUBA1B	LastExon	LastExon	LastExon	GO:0000166::nucleotide binding;GO:0000226::microtubule cytoskeleton organization;GO:0003725::double-stranded RNA binding;GO:0003924::GTPase activity;GO:0005200::structural constituent of cytoskeleton;GO:0005525::GTP binding;GO:0005737::cytoplasm;GO:0005829::cytosol;GO:0005856::cytoskeleton;GO:0005874::microtubule;GO:0005881::cytoplasmic microtubule;GO:0007017::microtubule-based process;GO:0015630…	GO:0016020::membrane;GO:0016021::integral component of membrane	GO:0000166::nucleotide binding;GO:0003924::GTPase activity;GO:0005200::structural constituent of cytoskeleton;GO:0005525::GTP binding;GO:0005737::cytoplasm;GO:0005856::cytoskeleton;GO:0005874::microtubule;GO:0007010::cytoskeleton organization;GO:0007017::microtubule-based process	GO:0000166::nucleotide binding;GO:0000226::microtubule cytoskeleton organization;GO:0003725::double-stranded RNA binding;GO:0003924::GTPase activity;GO:0005200::structural constituent of cytoskeleton;GO:0005525::GTP binding;GO:0005737::cytoplasm;GO:0005829::cytosol;GO:0005856::cytoskeleton;GO:0005874::microtubule;GO:0005881::cytoplasmic microtubule;GO:0007017::microtubule-based process;GO:0015630…
10	65120024	65120025	IP_peak_252	5.02393	6534	65111943	65126559	ENSBTAG00000012250	BLOC1S6	-	1	ENSBTAG00000021019	SLC30A4	56230	ENSBTAG00000010365	-	26891	ENSBTAG00000012250	BLOC1S6	Intron2	Intron2	Intron2	.	.	.	.
13	38980334	38980335	IP_peak_473	5.8378	782	38980088	38981117	ENSBTAG00000012276	-	-	2	ENSBTAG00000005202	SCP2D1	35006	ENSBTAG00000008826	RBBP9	116943	ENSBTAG00000012276	-	LastExon	LastExon	LastExon	.	.	GO:0005654::nucleoplasm;GO:0016787::hydrolase activity;GO:0070062::extracellular vesicular exosome	.
15	1780443	1780444	IP_peak_593	2.86999	21733	1778699	1802177	ENSBTAG00000012279	-	-	1	ENSBTAG00000005392	KBTBD3	22105	ENSBTAG00000008925	MRE11	63668	ENSBTAG00000012279	-	LastIntron	LastIntron	LastIntron	GO:0000287::magnesium ion binding;GO:0008897::holo-[acyl-carrier-protein] synthase activity;GO:0019878::lysine biosynthetic process via aminoadipic acid	GO:0004842::ubiquitin-protein transferase activity;GO:0016567::protein ubiquitination;GO:0031463::Cul3-RING ubiquitin ligase complex	GO:0000014::single-stranded DNA endodeoxyribonuclease activity;GO:0000781::chromosome, telomeric region;GO:0000784::nuclear chromosome, telomeric region;GO:0003677::DNA binding;GO:0004003::ATP-dependent DNA helicase activity;GO:0004518::nuclease activity;GO:0004519::endonuclease activity;GO:0004520::endodeoxyribonuclease activity;GO:0004527::exonuclease activity;GO:0005634::nucleus;GO:0005654::nu…	GO:0000287::magnesium ion binding;GO:0008897::holo-[acyl-carrier-protein] synthase activity;GO:0019878::lysine biosynthetic process via aminoadipic acid
7	104451024	104451025	IP_peak_1920	5.02393	-108225	104559250	104642552	ENSBTAG00000001485	PPIP5K2	+	1	ENSBTAG00000001485	PPIP5K2	108225	ENSBTAG00000044789		296510	ENSBTAG00000012387	PAM	Intron14	Intron14	Intron14	.	.	.	.
7	104348459	104348460	IP_peak_1919	3.20086	26561	104321898	104501788	ENSBTAG00000012387	PAM	+	1	ENSBTAG00000001485	PPIP5K2	210790	ENSBTAG00000044789		193945	ENSBTAG00000012387	PAM	Intron2	Intron2	Intron2	.	.	.	.
11	70961291	70961292	IP_peak_342	2.86999	-7962	70914104	70953329	ENSBTAG00000031347	SPDYA	-	1	ENSBTAG00000031332	RBKS	865713	ENSBTAG00000031347	SPDYA	7962	ENSBTAG00000012447	PPP1CB	UTR3	UTR3	UTR3	GO:0000082::G1/S transition of mitotic cell cycle;GO:0005634::nucleus;GO:0005654::nucleoplasm;GO:0006974::cellular response to DNA damage stimulus;GO:0007140::male meiosis;GO:0008284::positive regulation of cell proliferation;GO:0019901::protein kinase binding;GO:0045737::positive regulation of cyclin-dependent protein serine/threonine kinase activity	GO:0000166::nucleotide binding;GO:0004747::ribokinase activity;GO:0005524::ATP binding;GO:0005634::nucleus;GO:0005737::cytoplasm;GO:0005975::carbohydrate metabolic process;GO:0006014::D-ribose metabolic process;GO:0016301::kinase activity;GO:0016310::phosphorylation;GO:0016740::transferase activity;GO:0016773::phosphotransferase activity, alcohol group as acceptor;GO:0019200::carbohydrate kinase …	GO:0000082::G1/S transition of mitotic cell cycle;GO:0005634::nucleus;GO:0005654::nucleoplasm;GO:0006974::cellular response to DNA damage stimulus;GO:0007140::male meiosis;GO:0008284::positive regulation of cell proliferation;GO:0019901::protein kinase binding;GO:0045737::positive regulation of cyclin-dependent protein serine/threonine kinase activity	GO:0000784::nuclear chromosome, telomeric region;GO:0004721::phosphoprotein phosphatase activity;GO:0004722::protein serine/threonine phosphatase activity;GO:0005634::nucleus;GO:0005737::cytoplasm;GO:0005925::focal adhesion;GO:0006470::protein dephosphorylation;GO:0016787::hydrolase activity;GO:0016791::phosphatase activity;GO:0019901::protein kinase binding;GO:0030155::regulation of cell adhesio…
17	40552504	40552505	IP_peak_774	4.16288	27940	40483943	40580445	ENSBTAG00000012450	RAPGEF2	-	1	ENSBTAG00000033547	C4orf45	383921	ENSBTAG00000016059		2225270	ENSBTAG00000012450	RAPGEF2	Intron1	Intron1	Intron1	GO:0001568::blood vessel development;GO:0001764::neuron migration;GO:0005085::guanyl-nucleotide exchange factor activity;GO:0005088::Ras guanyl-nucleotide exchange factor activity;GO:0005096::GTPase activator activity;GO:0005515::protein binding;GO:0005737::cytoplasm;GO:0005768::endosome;GO:0005770::late endosome;GO:0005829::cytosol;GO:0005886::plasma membrane;GO:0005911::cell-cell junction;GO:00…	.	.	GO:0001568::blood vessel development;GO:0001764::neuron migration;GO:0005085::guanyl-nucleotide exchange factor activity;GO:0005088::Ras guanyl-nucleotide exchange factor activity;GO:0005096::GTPase activator activity;GO:0005515::protein binding;GO:0005737::cytoplasm;GO:0005768::endosome;GO:0005770::late endosome;GO:0005829::cytosol;GO:0005886::plasma membrane;GO:0005911::cell-cell junction;GO:00…
18	22289809	22289810	IP_peak_803	2.34354	171608	22118201	22541532	ENSBTAG00000012501	FTO	+	1	ENSBTAG00000042096		263248	ENSBTAG00000012499	RPGRIP1L	175535	ENSBTAG00000012501	FTO	Intron5	Intron5	Intron5	GO:0001659::temperature homeostasis;GO:0005634::nucleus;GO:0006307::DNA dealkylation involved in DNA repair;GO:0008198::ferrous iron binding;GO:0010883::regulation of lipid storage;GO:0016607::nuclear speck;GO:0035515::oxidative RNA demethylase activity;GO:0035516::oxidative DNA demethylase activity;GO:0035552::oxidative single-stranded DNA demethylation;GO:0035553::oxidative single-stranded RNA …	.	GO:0001701::in utero embryonic development;GO:0001736::establishment of planar polarity;GO:0001822::kidney development;GO:0001889::liver development;GO:0005654::nucleoplasm;GO:0005737::cytoplasm;GO:0005813::centrosome;GO:0005829::cytosol;GO:0005886::plasma membrane;GO:0005911::cell-cell junction;GO:0005929::cilium;GO:0005930::axoneme;GO:0007163::establishment or maintenance of cell polarity;GO:00…	GO:0001659::temperature homeostasis;GO:0005634::nucleus;GO:0006307::DNA dealkylation involved in DNA repair;GO:0008198::ferrous iron binding;GO:0010883::regulation of lipid storage;GO:0016607::nuclear speck;GO:0035515::oxidative RNA demethylase activity;GO:0035516::oxidative DNA demethylase activity;GO:0035552::oxidative single-stranded DNA demethylation;GO:0035553::oxidative single-stranded RNA …
18	22421648	22421649	IP_peak_804	6.20515	-131409	22553058	22553182	ENSBTAG00000042096		+	1	ENSBTAG00000042096		131409	ENSBTAG00000012499	RPGRIP1L	307374	ENSBTAG00000012501	FTO	LastIntron	LastIntron	LastIntron	.	.	GO:0001701::in utero embryonic development;GO:0001736::establishment of planar polarity;GO:0001822::kidney development;GO:0001889::liver development;GO:0005654::nucleoplasm;GO:0005737::cytoplasm;GO:0005813::centrosome;GO:0005829::cytosol;GO:0005886::plasma membrane;GO:0005911::cell-cell junction;GO:0005929::cilium;GO:0005930::axoneme;GO:0007163::establishment or maintenance of cell polarity;GO:00…	GO:0001659::temperature homeostasis;GO:0005634::nucleus;GO:0006307::DNA dealkylation involved in DNA repair;GO:0008198::ferrous iron binding;GO:0010883::regulation of lipid storage;GO:0016607::nuclear speck;GO:0035515::oxidative RNA demethylase activity;GO:0035516::oxidative DNA demethylase activity;GO:0035552::oxidative single-stranded DNA demethylation;GO:0035553::oxidative single-stranded RNA …
X	85892501	85892502	IP_peak_2438	3.90839	-6396	85898898	85899424	ENSBTAG00000022278	-	+	1	ENSBTAG00000022278	-	6396	ENSBTAG00000007839	OTUD6A	214387	ENSBTAG00000012543	EDA	Intron1	Intron1	Intron1	.	.	.	GO:0001942::hair follicle development;GO:0005102::receptor binding;GO:0005123::death receptor binding;GO:0005164::tumor necrosis factor receptor binding;GO:0005576::extracellular region;GO:0005581::collagen trimer;GO:0005789::endoplasmic reticulum membrane;GO:0005886::plasma membrane;GO:0005887::integral component of plasma membrane;GO:0006955::immune response;GO:0007160::cell-matrix adhesion;GO:…
10	82994345	82994346	IP_peak_266	4.79803	116294	82878051	83056528	ENSBTAG00000012565	PCNX1	+	1	ENSBTAG00000005395	-	191145	ENSBTAG00000005700	MAP3K9	187576	ENSBTAG00000012565	PCNX1	Intron21	Intron21	Intron21	.	.	.	.
2	99925530	99925531	IP_peak_992	6.27385	72111	99660620	99997642	ENSBTAG00000012647	-	-	1	ENSBTAG00000044975		518407	ENSBTAG00000015066	LANCL1	1258999	ENSBTAG00000012647	-	Intron11	Intron11	Intron11	.	.	.	.
X	102028584	102028585	IP_peak_2465	3.90839	184494	101844090	101844186	ENSBTAG00000043869		+	1	ENSBTAG00000017948	SPIN4	184857	ENSBTAG00000046004		599984	ENSBTAG00000012729	ARHGEF9	Intron8	Intron8	Intron8	.	.	.	GO:0005085::guanyl-nucleotide exchange factor activity;GO:0005089::Rho guanyl-nucleotide exchange factor activity;GO:0005737::cytoplasm;GO:0005829::cytosol;GO:0035023::regulation of Rho protein signal transduction;GO:0043547::positive regulation of GTPase activity
21	40621859	40621860	IP_peak_1122	2.43654	17640	40604219	40604336	ENSBTAG00000045322		+	1	ENSBTAG00000027863		268333	ENSBTAG00000031558	-	2345515	ENSBTAG00000012789	PRKD1	Intron1	Intron1	Intron1	.	.	.	GO:0000166::nucleotide binding;GO:0004672::protein kinase activity;GO:0004674::protein serine/threonine kinase activity;GO:0004697::protein kinase C activity;GO:0005524::ATP binding;GO:0005634::nucleus;GO:0005737::cytoplasm;GO:0005802::trans-Golgi network;GO:0005829::cytosol;GO:0005886::plasma membrane;GO:0005911::cell-cell junction;GO:0005938::cell cortex;GO:0006468::protein phosphorylation;GO:0…
2	43382490	43382491	IP_peak_947	4.33257	141	43381652	43382632	ENSBTAG00000012816	-	-	1	ENSBTAG00000033143		147238	ENSBTAG00000005562	GALNT13	1010732	ENSBTAG00000012816	-	Exon1	Exon1	Exon1	.	.	.	.
2	43382059	43382060	IP_peak_946	3.80354	572	43381652	43382632	ENSBTAG00000012816	-	-	1	ENSBTAG00000033143		147669	ENSBTAG00000005562	GALNT13	1010301	ENSBTAG00000012816	-	Exon2	Exon2	Exon2	.	.	.	.
23	4476432	4476433	IP_peak_1187	2.86999	86070	4390362	4533900	ENSBTAG00000012870	BMP5	+	1	ENSBTAG00000025718	HMGCLL1	232864	ENSBTAG00000043807		1310105	ENSBTAG00000012870	BMP5	Intron2	Intron2	Intron2	GO:0001501::skeletal system development;GO:0003272::endocardial cushion formation;GO:0003323::type B pancreatic cell development;GO:0003344::pericardium morphogenesis;GO:0005125::cytokine activity;GO:0005160::transforming growth factor beta receptor binding;GO:0005576::extracellular region;GO:0005615::extracellular space;GO:0007389::pattern specification process;GO:0008083::growth factor activity…	GO:0003824::catalytic activity;GO:0004419::hydroxymethylglutaryl-CoA lyase activity;GO:0005783::endoplasmic reticulum;GO:0005829::cytosol;GO:0016020::membrane;GO:0046951::ketone body biosynthetic process;GO:0048471::perinuclear region of cytoplasm	.	GO:0001501::skeletal system development;GO:0003272::endocardial cushion formation;GO:0003323::type B pancreatic cell development;GO:0003344::pericardium morphogenesis;GO:0005125::cytokine activity;GO:0005160::transforming growth factor beta receptor binding;GO:0005576::extracellular region;GO:0005615::extracellular space;GO:0007389::pattern specification process;GO:0008083::growth factor activity…
25	26470873	26470874	IP_peak_1260	2.62211	-2628	26460142	26468245	ENSBTAG00000012928	PPP4C	-	1	ENSBTAG00000005033	-	27253	ENSBTAG00000012928	PPP4C	2628	ENSBTAG00000012927	ALDOA	LastIntron	LastIntron	LastIntron	GO:0004721::phosphoprotein phosphatase activity;GO:0004722::protein serine/threonine phosphatase activity;GO:0005515::protein binding;GO:0005634::nucleus;GO:0005737::cytoplasm;GO:0005815::microtubule organizing center;GO:0005829::cytosol;GO:0005856::cytoskeleton;GO:0005886::plasma membrane;GO:0006468::protein phosphorylation;GO:0006470::protein dephosphorylation;GO:0010569::regulation of double-s…	GO:0016020::membrane;GO:0016021::integral component of membrane	GO:0004721::phosphoprotein phosphatase activity;GO:0004722::protein serine/threonine phosphatase activity;GO:0005515::protein binding;GO:0005634::nucleus;GO:0005737::cytoplasm;GO:0005815::microtubule organizing center;GO:0005829::cytosol;GO:0005856::cytoskeleton;GO:0005886::plasma membrane;GO:0006468::protein phosphorylation;GO:0006470::protein dephosphorylation;GO:0010569::regulation of double-s…	GO:0003723::RNA binding;GO:0003824::catalytic activity;GO:0004332::fructose-bisphosphate aldolase activity;GO:0005615::extracellular space;GO:0005634::nucleus;GO:0005829::cytosol;GO:0006000::fructose metabolic process;GO:0006096::glycolytic process;GO:0006754::ATP biosynthetic process;GO:0006941::striated muscle contraction;GO:0008092::cytoskeletal protein binding;GO:0008360::regulation of cell s…
22	19170286	19170287	IP_peak_1158	2.43654	-229355	18940825	18940931	ENSBTAG00000042993		-	1	ENSBTAG00000042811		1670437	ENSBTAG00000042993		229355	ENSBTAG00000013047	GRM7	Intron2	Intron2	Intron2	.	.	.	.
15	34218624	34218625	IP_peak_680	4.70182	-401	34218136	34218223	ENSBTAG00000043462		-	1	ENSBTAG00000001410	GRAMD1B	358863	ENSBTAG00000043462		401	ENSBTAG00000013162	-	Exon5	Exon5	Exon5	.	GO:0016020::membrane;GO:0016021::integral component of membrane	.	GO:0000166::nucleotide binding;GO:0000974::Prp19 complex;GO:0005515::protein binding;GO:0005524::ATP binding;GO:0005634::nucleus;GO:0005681::spliceosomal complex;GO:0005730::nucleolus;GO:0005737::cytoplasm;GO:0005886::plasma membrane;GO:0006351::transcription, DNA-templated;GO:0006355::regulation of transcription, DNA-templated;GO:0006397::mRNA processing;GO:0008380::RNA splicing;GO:0016020::memb…
1	73765635	73765636	IP_peak_87	2.59981	-19848	73785484	73787238	ENSBTAG00000038600	LRRC15	+	1	ENSBTAG00000038600	LRRC15	19848	ENSBTAG00000045117		198609	ENSBTAG00000013203	GP5	LastIntron	LastIntron	LastIntron	.	.	.	GO:0005578::proteinaceous extracellular matrix;GO:0005615::extracellular space;GO:0007409::axonogenesis;GO:0016020::membrane;GO:0016021::integral component of membrane;GO:0070062::extracellular vesicular exosome
19	40543522	40543523	IP_peak_894	5.02393	15205	40528317	40566472	ENSBTAG00000013238	CDK12	+	1	ENSBTAG00000006035	PPP1R1B	111699	ENSBTAG00000013236	MED1	27343	ENSBTAG00000013238	CDK12	Intron5	Intron5	Intron5	GO:0001650::fibrillar center;GO:0002944::cyclin K-CDK12 complex;GO:0004672::protein kinase activity;GO:0005524::ATP binding;GO:0005634::nucleus;GO:0006468::protein phosphorylation;GO:0008353::RNA polymerase II carboxy-terminal domain kinase activity;GO:0016607::nuclear speck;GO:0019901::protein kinase binding;GO:0030332::cyclin binding;GO:0043405::regulation of MAP kinase activity;GO:0046777::pro…	GO:0001975::response to amphetamine;GO:0004864::protein phosphatase inhibitor activity;GO:0004865::protein serine/threonine phosphatase inhibitor activity;GO:0005634::nucleus;GO:0005737::cytoplasm;GO:0006351::transcription, DNA-templated;GO:0006469::negative regulation of protein kinase activity;GO:0007165::signal transduction;GO:0007621::negative regulation of female receptivity;GO:0008542::visu…	GO:0000122::negative regulation of transcription from RNA polymerase II promoter;GO:0000902::cell morphogenesis;GO:0000981::sequence-specific DNA binding RNA polymerase II transcription factor activity;GO:0001047::core promoter binding;GO:0001104::RNA polymerase II transcription cofactor activity;GO:0001525::angiogenesis;GO:0001701::in utero embryonic development;GO:0001889::liver development;GO:…	GO:0001650::fibrillar center;GO:0002944::cyclin K-CDK12 complex;GO:0004672::protein kinase activity;GO:0005524::ATP binding;GO:0005634::nucleus;GO:0006468::protein phosphorylation;GO:0008353::RNA polymerase II carboxy-terminal domain kinase activity;GO:0016607::nuclear speck;GO:0019901::protein kinase binding;GO:0030332::cyclin binding;GO:0043405::regulation of MAP kinase activity;GO:0046777::pro…
X	92019584	92019585	IP_peak_2448	3.97071	2714	92016870	92017574	ENSBTAG00000012954	ERAS	+	1	ENSBTAG00000018498	PQBP1	72770	ENSBTAG00000043112		200276	ENSBTAG00000013250	PCSK1N	Exon2	Exon2	Exon2	.	GO:0000380::alternative mRNA splicing, via spliceosome;GO:0005634::nucleus;GO:0005737::cytoplasm;GO:0005829::cytosol;GO:0006351::transcription, DNA-templated;GO:0006355::regulation of transcription, DNA-templated;GO:0006397::mRNA processing;GO:0008380::RNA splicing;GO:0010494::cytoplasmic stress granule;GO:0016607::nuclear speck;GO:0031175::neuron projection development;GO:0043021::ribonucleoprot…	.	GO:0002021::response to dietary excess;GO:0004866::endopeptidase inhibitor activity;GO:0004867::serine-type endopeptidase inhibitor activity;GO:0005615::extracellular space;GO:0005802::trans-Golgi network;GO:0009409::response to cold;GO:0010951::negative regulation of endopeptidase activity;GO:0016486::peptide hormone processing;GO:0030141::secretory granule;GO:0070062::extracellular vesicular ex…
5	1191328	1191329	IP_peak_1581	3.22608	33274	1158054	1158160	ENSBTAG00000042926		+	1	ENSBTAG00000012271	THAP2	86888	ENSBTAG00000019425	TSPAN8	333939	ENSBTAG00000013256	LGR5	Intron13	Intron13	Intron13	.	GO:0003676::nucleic acid binding;GO:0003677::DNA binding;GO:0005730::nucleolus	GO:0007283::spermatogenesis;GO:0009986::cell surface;GO:0010468::regulation of gene expression;GO:0016020::membrane;GO:0016021::integral component of membrane;GO:0070062::extracellular vesicular exosome	GO:0001942::hair follicle development;GO:0004871::signal transducer activity;GO:0004888::transmembrane signaling receptor activity;GO:0005794::Golgi apparatus;GO:0005886::plasma membrane;GO:0005887::integral component of plasma membrane;GO:0007165::signal transduction;GO:0007186::G-protein coupled receptor signaling pathway;GO:0009994::oocyte differentiation;GO:0016020::membrane;GO:0016021::integ…
14	33025672	33025673	IP_peak_534	3.90839	20689	33004983	33065711	ENSBTAG00000013284	-	+	1	ENSBTAG00000000620	MCMDC2	48641	ENSBTAG00000006695	VCPIP1	117039	ENSBTAG00000013284	-	Intron2	Intron2	Intron2	.	.	.	.
4	93945353	93945354	IP_peak_1567	2.86999	-11262	93956616	94148560	ENSBTAG00000001754	AHCYL2	+	1	ENSBTAG00000001754	AHCYL2	11262	ENSBTAG00000044868		144644	ENSBTAG00000013287	SMO	LastExon	LastExon	LastExon	GO:0005515::protein binding;GO:0005737::cytoplasm;GO:0005783::endoplasmic reticulum;GO:0005829::cytosol;GO:0006730::one-carbon metabolic process;GO:0016787::hydrolase activity;GO:0033353::S-adenosylmethionine cycle;GO:0043005::neuron projection;GO:0043231::intracellular membrane-bounded organelle	GO:0005515::protein binding;GO:0005737::cytoplasm;GO:0005783::endoplasmic reticulum;GO:0005829::cytosol;GO:0006730::one-carbon metabolic process;GO:0016787::hydrolase activity;GO:0033353::S-adenosylmethionine cycle;GO:0043005::neuron projection;GO:0043231::intracellular membrane-bounded organelle	.	GO:0000122::negative regulation of transcription from RNA polymerase II promoter;GO:0001503::ossification;GO:0001570::vasculogenesis;GO:0001649::osteoblast differentiation;GO:0001701::in utero embryonic development;GO:0001708::cell fate specification;GO:0001755::neural crest cell migration;GO:0001947::heart looping;GO:0002052::positive regulation of neuroblast proliferation;GO:0002053::positive r…
4	93940209	93940210	IP_peak_1566	2.86999	-16406	93956616	94148560	ENSBTAG00000001754	AHCYL2	+	1	ENSBTAG00000001754	AHCYL2	16406	ENSBTAG00000044868		139500	ENSBTAG00000013287	SMO	Exon5	Exon5	Exon5	GO:0005515::protein binding;GO:0005737::cytoplasm;GO:0005783::endoplasmic reticulum;GO:0005829::cytosol;GO:0006730::one-carbon metabolic process;GO:0016787::hydrolase activity;GO:0033353::S-adenosylmethionine cycle;GO:0043005::neuron projection;GO:0043231::intracellular membrane-bounded organelle	GO:0005515::protein binding;GO:0005737::cytoplasm;GO:0005783::endoplasmic reticulum;GO:0005829::cytosol;GO:0006730::one-carbon metabolic process;GO:0016787::hydrolase activity;GO:0033353::S-adenosylmethionine cycle;GO:0043005::neuron projection;GO:0043231::intracellular membrane-bounded organelle	.	GO:0000122::negative regulation of transcription from RNA polymerase II promoter;GO:0001503::ossification;GO:0001570::vasculogenesis;GO:0001649::osteoblast differentiation;GO:0001701::in utero embryonic development;GO:0001708::cell fate specification;GO:0001755::neural crest cell migration;GO:0001947::heart looping;GO:0002052::positive regulation of neuroblast proliferation;GO:0002053::positive r…
17	13420340	13420341	IP_peak_744	2.9599	-52989	13367245	13367351	ENSBTAG00000042647		-	1	ENSBTAG00000039325		810468	ENSBTAG00000042647		52989	ENSBTAG00000013326	ANAPC10	LastIntron	LastIntron	LastIntron	.	GO:0016020::membrane;GO:0016021::integral component of membrane	.	GO:0005680::anaphase-promoting complex;GO:0005737::cytoplasm;GO:0007049::cell cycle;GO:0031145::anaphase-promoting complex-dependent proteasomal ubiquitin-dependent protein catabolic process;GO:0051301::cell division;GO:0070979::protein K11-linked ubiquitination
29	41587003	41587004	IP_peak_1422	5.02393	18014	41576805	41605018	ENSBTAG00000013468	AHNAK	-	1	ENSBTAG00000001188	ROM1	68043	ENSBTAG00000011184	FTH1	411891	ENSBTAG00000013468	AHNAK	LastExon	LastExon	LastExon	.	.	.	.
29	41580933	41580934	IP_peak_1421	2.86999	24084	41576805	41605018	ENSBTAG00000013468	AHNAK	-	1	ENSBTAG00000001188	ROM1	74113	ENSBTAG00000011184	FTH1	405821	ENSBTAG00000013468	AHNAK	LastExon	LastExon	LastExon	.	.	.	.
29	41588324	41588325	IP_peak_1423	3.90408	16693	41576805	41605018	ENSBTAG00000013468	AHNAK	-	1	ENSBTAG00000001188	ROM1	66722	ENSBTAG00000011184	FTH1	413212	ENSBTAG00000013468	AHNAK	LastExon	LastExon	LastExon	.	.	.	.
4	11660793	11660794	IP_peak_1531	3.90839	36323	11624470	11661163	ENSBTAG00000013472	COL1A2	+	1	ENSBTAG00000009109	CASD1	74734	ENSBTAG00000003424	BET1	483921	ENSBTAG00000013472	COL1A2	UTR3	UTR3	UTR3	GO:0001501::skeletal system development;GO:0001568::blood vessel development;GO:0002020::protease binding;GO:0005201::extracellular matrix structural constituent;GO:0005576::extracellular region;GO:0005578::proteinaceous extracellular matrix;GO:0005581::collagen trimer;GO:0005584::collagen type I trimer;GO:0005615::extracellular space;GO:0005783::endoplasmic reticulum;GO:0007179::transforming gro…	GO:0005975::carbohydrate metabolic process;GO:0016020::membrane;GO:0016021::integral component of membrane;GO:0030173::integral component of Golgi membrane;GO:0047186::N-acetylneuraminate 7-O(or 9-O)-acetyltransferase activity	GO:0000139::Golgi membrane;GO:0016020::membrane;GO:0016021::integral component of membrane	GO:0001501::skeletal system development;GO:0001568::blood vessel development;GO:0002020::protease binding;GO:0005201::extracellular matrix structural constituent;GO:0005576::extracellular region;GO:0005578::proteinaceous extracellular matrix;GO:0005581::collagen trimer;GO:0005584::collagen type I trimer;GO:0005615::extracellular space;GO:0005783::endoplasmic reticulum;GO:0007179::transforming gro…
16	78792036	78792037	IP_peak_724	2.59402	2194	78789842	78802807	ENSBTAG00000013499	LHX9	+	1	ENSBTAG00000016943	NEK7	265336	ENSBTAG00000037661	-	201802	ENSBTAG00000013499	LHX9	Exon2	Exon2	Exon2	GO:0003677::DNA binding;GO:0003714::transcription corepressor activity;GO:0005634::nucleus;GO:0006355::regulation of transcription, DNA-templated;GO:0008045::motor neuron axon guidance;GO:0008283::cell proliferation;GO:0008584::male gonad development;GO:0008585::female gonad development;GO:0035262::gonad morphogenesis;GO:0043565::sequence-specific DNA binding;GO:0045892::negative regulation of tr…	GO:0000166::nucleotide binding;GO:0004672::protein kinase activity;GO:0004674::protein serine/threonine kinase activity;GO:0005524::ATP binding;GO:0005654::nucleoplasm;GO:0006468::protein phosphorylation;GO:0032212::positive regulation of telomere maintenance via telomerase;GO:0051973::positive regulation of telomerase activity;GO:1904355::NA	.	GO:0003677::DNA binding;GO:0003714::transcription corepressor activity;GO:0005634::nucleus;GO:0006355::regulation of transcription, DNA-templated;GO:0008045::motor neuron axon guidance;GO:0008283::cell proliferation;GO:0008584::male gonad development;GO:0008585::female gonad development;GO:0035262::gonad morphogenesis;GO:0043565::sequence-specific DNA binding;GO:0045892::negative regulation of tr…
19	45250389	45250390	IP_peak_899	37.36	219	45241325	45250609	ENSBTAG00000013534	GFAP	-	1	ENSBTAG00000006051	NMT1	125115	ENSBTAG00000013526	EFTUD2	16772	ENSBTAG00000013534	GFAP	Exon1	Exon1	Exon1	.	.	.	.
19	45246173	45246174	IP_peak_898	10.1966	4435	45241325	45250609	ENSBTAG00000013534	GFAP	-	1	ENSBTAG00000006051	NMT1	129331	ENSBTAG00000013526	EFTUD2	12556	ENSBTAG00000013534	GFAP	Exon6	Exon6	Exon6	.	.	.	.
9	66445810	66445811	IP_peak_2152	4.98931	57434	66377732	66503245	ENSBTAG00000013591	CYB5R4	-	1	ENSBTAG00000043845		861204	ENSBTAG00000000257	MRAP2	158301	ENSBTAG00000013591	CYB5R4	Intron4	Intron4	Intron4	GO:0004128::cytochrome-b5 reductase activity, acting on NAD(P)H;GO:0005783::endoplasmic reticulum;GO:0006091::generation of precursor metabolites and energy;GO:0006801::superoxide metabolic process;GO:0016174::NAD(P)H oxidase activity;GO:0016491::oxidoreductase activity;GO:0016653::oxidoreductase activity, acting on NAD(P)H, heme protein as acceptor;GO:0020037::heme binding;GO:0030073::insulin se…	.	GO:0005783::endoplasmic reticulum;GO:0005886::plasma membrane;GO:0006112::energy reserve metabolic process;GO:0007631::feeding behavior;GO:0016020::membrane;GO:0016021::integral component of membrane;GO:0030819::positive regulation of cAMP biosynthetic process;GO:0031780::corticotropin hormone receptor binding;GO:0031781::type 3 melanocortin receptor binding;GO:0031782::type 4 melanocortin recept…	GO:0004128::cytochrome-b5 reductase activity, acting on NAD(P)H;GO:0005783::endoplasmic reticulum;GO:0006091::generation of precursor metabolites and energy;GO:0006801::superoxide metabolic process;GO:0016174::NAD(P)H oxidase activity;GO:0016491::oxidoreductase activity;GO:0016653::oxidoreductase activity, acting on NAD(P)H, heme protein as acceptor;GO:0020037::heme binding;GO:0030073::insulin se…
4	82228196	82228197	IP_peak_1556	5.02393	-203836	82020144	82024360	ENSBTAG00000001892	YAE1D1	-	1	ENSBTAG00000042795		369025	ENSBTAG00000001892	YAE1D1	203836	ENSBTAG00000013648	POU6F2	Exon4	Exon4	Exon4	GO:0006413::translational initiation;GO:0042273::ribosomal large subunit biogenesis	.	GO:0006413::translational initiation;GO:0042273::ribosomal large subunit biogenesis	GO:0003700::sequence-specific DNA binding transcription factor activity;GO:0006355::regulation of transcription, DNA-templated;GO:0006366::transcription from RNA polymerase II promoter;GO:0007275::multicellular organismal development
5	25798485	25798486	IP_peak_1611	3.90839	-9440	25807926	25823618	ENSBTAG00000015604	ZNF385A	+	1	ENSBTAG00000015604	ZNF385A	9440	ENSBTAG00000019686	NCKAP1L	90381	ENSBTAG00000013745	ITGA5	UTR3	UTR3	UTR3	GO:0000790::nuclear chromatin;GO:0002039::p53 binding;GO:0003676::nucleic acid binding;GO:0003723::RNA binding;GO:0003730::mRNA 3'-UTR binding;GO:0006915::apoptotic process;GO:0006974::cellular response to DNA damage stimulus;GO:0007599::hemostasis;GO:0007611::learning or memory;GO:0007626::locomotory behavior;GO:0008270::zinc ion binding;GO:0008298::intracellular mRNA localization;GO:0010609::mR…	GO:0000790::nuclear chromatin;GO:0002039::p53 binding;GO:0003676::nucleic acid binding;GO:0003723::RNA binding;GO:0003730::mRNA 3'-UTR binding;GO:0006915::apoptotic process;GO:0006974::cellular response to DNA damage stimulus;GO:0007599::hemostasis;GO:0007611::learning or memory;GO:0007626::locomotory behavior;GO:0008270::zinc ion binding;GO:0008298::intracellular mRNA localization;GO:0010609::mR…	GO:0001782::B cell homeostasis;GO:0002262::myeloid cell homeostasis;GO:0005096::GTPase activator activity;GO:0005829::cytosol;GO:0006461::protein complex assembly;GO:0006935::chemotaxis;GO:0016020::membrane;GO:0030011::maintenance of cell polarity;GO:0030295::protein kinase activator activity;GO:0030593::neutrophil chemotaxis;GO:0030838::positive regulation of actin filament polymerization;GO:003…	GO:0005178::integrin binding;GO:0005783::endoplasmic reticulum;GO:0005794::Golgi apparatus;GO:0005886::plasma membrane;GO:0005911::cell-cell junction;GO:0005925::focal adhesion;GO:0007044::cell-substrate junction assembly;GO:0007155::cell adhesion;GO:0007157::heterophilic cell-cell adhesion via plasma membrane cell adhesion molecules;GO:0007159::leukocyte cell-cell adhesion;GO:0007229::integrin-m…
2	127779033	127779034	IP_peak_1010	6.20515	5106	127773927	127779431	ENSBTAG00000013761	-	+	1	ENSBTAG00000021787	PAQR7	33989	ENSBTAG00000006349	EXTL1	113845	ENSBTAG00000013761	-	UTR3	UTR3	UTR3	.	.	.	.
2	107981806	107981807	IP_peak_1001	25.1247	484	107981292	107982291	ENSBTAG00000013799		-	1	ENSBTAG00000046244		56267	ENSBTAG00000013798	PTPRN	3555	ENSBTAG00000013799		Exon2	Exon2	Exon2	.	.	.	.
7	83814158	83814159	IP_peak_1883	2.43654	-155431	83618466	83658727	ENSBTAG00000011110	ACOT12	-	1	ENSBTAG00000038117	ATG10	428291	ENSBTAG00000011110	ACOT12	155431	ENSBTAG00000013856	SSBP2	Intron4	Intron4	Intron4	.	.	.	.
X	18539982	18539983	IP_peak_2251	4.69531	9259	18524575	18549242	ENSBTAG00000013922	MOSPD1	-	1	ENSBTAG00000048173		87985	ENSBTAG00000042714		95855	ENSBTAG00000013922	MOSPD1	Intron1	Intron1	Intron1	GO:0000122::negative regulation of transcription from RNA polymerase II promoter;GO:0005634::nucleus;GO:0005737::cytoplasm;GO:0016020::membrane;GO:0016021::integral component of membrane;GO:0045944::positive regulation of transcription from RNA polymerase II promoter;GO:0048471::perinuclear region of cytoplasm	.	.	GO:0000122::negative regulation of transcription from RNA polymerase II promoter;GO:0005634::nucleus;GO:0005737::cytoplasm;GO:0016020::membrane;GO:0016021::integral component of membrane;GO:0045944::positive regulation of transcription from RNA polymerase II promoter;GO:0048471::perinuclear region of cytoplasm
13	48376748	48376749	IP_peak_478	5.02393	-58254	48435003	48449940	ENSBTAG00000011782	CHGB	+	1	ENSBTAG00000011782	CHGB	58254	ENSBTAG00000008293	GPCPD1	226571	ENSBTAG00000014048	C20orf196	LastIntron	LastIntron	LastIntron	GO:0030141::secretory granule	GO:0030141::secretory granule	GO:0005737::cytoplasm;GO:0006629::lipid metabolic process;GO:0007519::skeletal muscle tissue development;GO:0008081::phosphoric diester hydrolase activity;GO:0008889::glycerophosphodiester phosphodiesterase activity;GO:0030246::carbohydrate binding;GO:0030643::cellular phosphate ion homeostasis;GO:0046475::glycerophospholipid catabolic process;GO:0047389::glycerophosphocholine phosphodiesterase a…	.
14	59273267	59273268	IP_peak_566	3.811	136053	59137214	59436333	ENSBTAG00000014051	ANGPT1	+	1	ENSBTAG00000018352	ABRA	701118	ENSBTAG00000010006	EMC2	1097364	ENSBTAG00000014051	ANGPT1	Intron1	Intron1	Intron1	.	.	.	.
23	12781319	12781320	IP_peak_1194	10.2238	-131872	12913192	12940627	ENSBTAG00000018224	GLP1R	+	1	ENSBTAG00000018224	GLP1R	131872	ENSBTAG00000012703	GLO1	272087	ENSBTAG00000014063	DNAH8	Intron78	Intron78	Intron78	GO:0004871::signal transducer activity;GO:0004888::transmembrane signaling receptor activity;GO:0004930::G-protein coupled receptor activity;GO:0004967::glucagon receptor activity;GO:0005622::intracellular;GO:0005886::plasma membrane;GO:0005887::integral component of plasma membrane;GO:0006950::response to stress;GO:0007165::signal transduction;GO:0007166::cell surface receptor signaling pathway;…	GO:0004871::signal transducer activity;GO:0004888::transmembrane signaling receptor activity;GO:0004930::G-protein coupled receptor activity;GO:0004967::glucagon receptor activity;GO:0005622::intracellular;GO:0005886::plasma membrane;GO:0005887::integral component of plasma membrane;GO:0006950::response to stress;GO:0007165::signal transduction;GO:0007166::cell surface receptor signaling pathway;…	GO:0004462::lactoylglutathione lyase activity;GO:0005634::nucleus;GO:0005829::cytosol;GO:0005886::plasma membrane;GO:0006357::regulation of transcription from RNA polymerase II promoter;GO:0008270::zinc ion binding;GO:0016829::lyase activity;GO:0030316::osteoclast differentiation;GO:0043066::negative regulation of apoptotic process;GO:0046872::metal ion binding;GO:0070062::extracellular vesicular…	GO:0003341::cilium movement;GO:0003777::microtubule motor activity;GO:0005524::ATP binding;GO:0007018::microtubule-based movement;GO:0008569::minus-end-directed microtubule motor activity;GO:0016887::ATPase activity;GO:0030286::dynein complex;GO:0036157::outer dynein arm;GO:0036158::outer dynein arm assembly;GO:0045503::dynein light chain binding;GO:0045505::dynein intermediate chain binding;GO:0…
26	41856923	41856924	IP_peak_1315	5.02393	69711	41823653	41926635	ENSBTAG00000014064	FGFR2	-	1	ENSBTAG00000047642		351498	ENSBTAG00000044791		1521407	ENSBTAG00000014064	FGFR2	Exon8	Exon8	Exon8	GO:0000166::nucleotide binding;GO:0004672::protein kinase activity;GO:0004713::protein tyrosine kinase activity;GO:0004714::transmembrane receptor protein tyrosine kinase activity;GO:0005007::fibroblast growth factor-activated receptor activity;GO:0005524::ATP binding;GO:0005634::nucleus;GO:0005654::nucleoplasm;GO:0005737::cytoplasm;GO:0005887::integral component of plasma membrane;GO:0005938::ce…	.	.	GO:0000166::nucleotide binding;GO:0004672::protein kinase activity;GO:0004713::protein tyrosine kinase activity;GO:0004714::transmembrane receptor protein tyrosine kinase activity;GO:0005007::fibroblast growth factor-activated receptor activity;GO:0005524::ATP binding;GO:0005634::nucleus;GO:0005654::nucleoplasm;GO:0005737::cytoplasm;GO:0005887::integral component of plasma membrane;GO:0005938::ce…
26	41902635	41902636	IP_peak_1317	4.90567	23999	41823653	41926635	ENSBTAG00000014064	FGFR2	-	1	ENSBTAG00000047642		305786	ENSBTAG00000044791		1567119	ENSBTAG00000014064	FGFR2	Exon2	Exon2	Exon2	GO:0000166::nucleotide binding;GO:0004672::protein kinase activity;GO:0004713::protein tyrosine kinase activity;GO:0004714::transmembrane receptor protein tyrosine kinase activity;GO:0005007::fibroblast growth factor-activated receptor activity;GO:0005524::ATP binding;GO:0005634::nucleus;GO:0005654::nucleoplasm;GO:0005737::cytoplasm;GO:0005887::integral component of plasma membrane;GO:0005938::ce…	.	.	GO:0000166::nucleotide binding;GO:0004672::protein kinase activity;GO:0004713::protein tyrosine kinase activity;GO:0004714::transmembrane receptor protein tyrosine kinase activity;GO:0005007::fibroblast growth factor-activated receptor activity;GO:0005524::ATP binding;GO:0005634::nucleus;GO:0005654::nucleoplasm;GO:0005737::cytoplasm;GO:0005887::integral component of plasma membrane;GO:0005938::ce…
26	41862056	41862057	IP_peak_1316	3.22608	64578	41823653	41926635	ENSBTAG00000014064	FGFR2	-	1	ENSBTAG00000047642		346365	ENSBTAG00000044791		1526540	ENSBTAG00000014064	FGFR2	Exon6	Exon6	Exon6	GO:0000166::nucleotide binding;GO:0004672::protein kinase activity;GO:0004713::protein tyrosine kinase activity;GO:0004714::transmembrane receptor protein tyrosine kinase activity;GO:0005007::fibroblast growth factor-activated receptor activity;GO:0005524::ATP binding;GO:0005634::nucleus;GO:0005654::nucleoplasm;GO:0005737::cytoplasm;GO:0005887::integral component of plasma membrane;GO:0005938::ce…	.	.	GO:0000166::nucleotide binding;GO:0004672::protein kinase activity;GO:0004713::protein tyrosine kinase activity;GO:0004714::transmembrane receptor protein tyrosine kinase activity;GO:0005007::fibroblast growth factor-activated receptor activity;GO:0005524::ATP binding;GO:0005634::nucleus;GO:0005654::nucleoplasm;GO:0005737::cytoplasm;GO:0005887::integral component of plasma membrane;GO:0005938::ce…
26	41825257	41825258	IP_peak_1314	3.22608	101377	41823653	41926635	ENSBTAG00000014064	FGFR2	-	1	ENSBTAG00000047642		383164	ENSBTAG00000044791		1489741	ENSBTAG00000014064	FGFR2	LastExon	LastExon	LastExon	GO:0000166::nucleotide binding;GO:0004672::protein kinase activity;GO:0004713::protein tyrosine kinase activity;GO:0004714::transmembrane receptor protein tyrosine kinase activity;GO:0005007::fibroblast growth factor-activated receptor activity;GO:0005524::ATP binding;GO:0005634::nucleus;GO:0005654::nucleoplasm;GO:0005737::cytoplasm;GO:0005887::integral component of plasma membrane;GO:0005938::ce…	.	.	GO:0000166::nucleotide binding;GO:0004672::protein kinase activity;GO:0004713::protein tyrosine kinase activity;GO:0004714::transmembrane receptor protein tyrosine kinase activity;GO:0005007::fibroblast growth factor-activated receptor activity;GO:0005524::ATP binding;GO:0005634::nucleus;GO:0005654::nucleoplasm;GO:0005737::cytoplasm;GO:0005887::integral component of plasma membrane;GO:0005938::ce…
5	78610672	78610673	IP_peak_1661	2.32167	44973	78647957	78655646	ENSBTAG00000000877	ETFBKMT	-	1	ENSBTAG00000042848		103886	ENSBTAG00000004999	KIAA1551	285526	ENSBTAG00000014156	AMN1	LastIntron	LastIntron	LastIntron	GO:0005737::cytoplasm;GO:0005759::mitochondrial matrix;GO:0016279::protein-lysine N-methyltransferase activity;GO:0018022::peptidyl-lysine methylation;GO:0018023::peptidyl-lysine trimethylation;GO:0031072::heat shock protein binding;GO:0043234::protein complex;GO:1904733::NA;GO:1904736::NA	.	.	.
X	51241472	51241473	IP_peak_2366	2.72373	123264	51118208	51246606	ENSBTAG00000014169	PCDH19	+	1	ENSBTAG00000039351		946006	ENSBTAG00000021059	TNMD	268316	ENSBTAG00000014169	PCDH19	LastIntron	LastIntron	LastIntron	GO:0005509::calcium ion binding;GO:0005886::plasma membrane;GO:0005887::integral component of plasma membrane;GO:0007155::cell adhesion;GO:0007156::homophilic cell adhesion via plasma membrane adhesion molecules;GO:0007267::cell-cell signaling;GO:0007399::nervous system development;GO:0007420::brain development;GO:0016020::membrane;GO:0016021::integral component of membrane	.	GO:0001886::endothelial cell morphogenesis;GO:0001937::negative regulation of endothelial cell proliferation;GO:0016020::membrane;GO:0016021::integral component of membrane;GO:0016525::negative regulation of angiogenesis	GO:0005509::calcium ion binding;GO:0005886::plasma membrane;GO:0005887::integral component of plasma membrane;GO:0007155::cell adhesion;GO:0007156::homophilic cell adhesion via plasma membrane adhesion molecules;GO:0007267::cell-cell signaling;GO:0007399::nervous system development;GO:0007420::brain development;GO:0016020::membrane;GO:0016021::integral component of membrane
X	51211819	51211820	IP_peak_2365	3.26657	93611	51118208	51246606	ENSBTAG00000014169	PCDH19	+	1	ENSBTAG00000039351		975659	ENSBTAG00000021059	TNMD	238663	ENSBTAG00000014169	PCDH19	LastIntron	LastIntron	LastIntron	GO:0005509::calcium ion binding;GO:0005886::plasma membrane;GO:0005887::integral component of plasma membrane;GO:0007155::cell adhesion;GO:0007156::homophilic cell adhesion via plasma membrane adhesion molecules;GO:0007267::cell-cell signaling;GO:0007399::nervous system development;GO:0007420::brain development;GO:0016020::membrane;GO:0016021::integral component of membrane	.	GO:0001886::endothelial cell morphogenesis;GO:0001937::negative regulation of endothelial cell proliferation;GO:0016020::membrane;GO:0016021::integral component of membrane;GO:0016525::negative regulation of angiogenesis	GO:0005509::calcium ion binding;GO:0005886::plasma membrane;GO:0005887::integral component of plasma membrane;GO:0007155::cell adhesion;GO:0007156::homophilic cell adhesion via plasma membrane adhesion molecules;GO:0007267::cell-cell signaling;GO:0007399::nervous system development;GO:0007420::brain development;GO:0016020::membrane;GO:0016021::integral component of membrane
22	51692149	51692150	IP_peak_1180	23.6913	34105	51658044	51727840	ENSBTAG00000014205	PRKAR2A	+	1	ENSBTAG00000021853	IP6K2	55769	ENSBTAG00000005488	ARIH2	81682	ENSBTAG00000014205	PRKAR2A	Intron2	Intron2	Intron2	.	.	.	.
19	25445293	25445294	IP_peak_885	5.35926	51432	25409138	25496726	ENSBTAG00000014433	UBE2G1	-	1	ENSBTAG00000016175	SPNS3	84717	ENSBTAG00000021091	ANKFY1	58225	ENSBTAG00000014433	UBE2G1	Intron1	Intron1	Intron1	GO:0000166::nucleotide binding;GO:0000209::protein polyubiquitination;GO:0004842::ubiquitin-protein transferase activity;GO:0005524::ATP binding;GO:0005737::cytoplasm;GO:0006511::ubiquitin-dependent protein catabolic process;GO:0031625::ubiquitin protein ligase binding;GO:0044257::cellular protein catabolic process;GO:0061630::ubiquitin protein ligase activity;GO:0061631::ubiquitin conjugating en…	GO:0003376::sphingosine-1-phosphate signaling pathway;GO:0005765::lysosomal membrane;GO:0006869::lipid transport;GO:0016020::membrane;GO:0016021::integral component of membrane;GO:0031982::vesicle;GO:0040011::locomotion;GO:0046624::sphingolipid transporter activity;GO:0055085::transmembrane transport	GO:0005765::lysosomal membrane;GO:0005768::endosome;GO:0005769::early endosome;GO:0005829::cytosol;GO:0010008::endosome membrane;GO:0016020::membrane;GO:0017137::Rab GTPase binding;GO:0030904::retromer complex;GO:0032439::endosome localization;GO:0034058::endosomal vesicle fusion;GO:0042147::retrograde transport, endosome to Golgi;GO:0043231::intracellular membrane-bounded organelle;GO:0044354::m…	GO:0000166::nucleotide binding;GO:0000209::protein polyubiquitination;GO:0004842::ubiquitin-protein transferase activity;GO:0005524::ATP binding;GO:0005737::cytoplasm;GO:0006511::ubiquitin-dependent protein catabolic process;GO:0031625::ubiquitin protein ligase binding;GO:0044257::cellular protein catabolic process;GO:0061630::ubiquitin protein ligase activity;GO:0061631::ubiquitin conjugating en…
28	17407474	17407475	IP_peak_1359	2.86999	8225	17356841	17415700	ENSBTAG00000014484	TMEM26	-	1	ENSBTAG00000010967		268043	ENSBTAG00000043169		115369	ENSBTAG00000014484	TMEM26	Intron1	Intron1	Intron1	GO:0016020::membrane;GO:0016021::integral component of membrane	.	.	GO:0016020::membrane;GO:0016021::integral component of membrane
3	35978257	35978258	IP_peak_1460	2.86999	167776	35810481	35810572	ENSBTAG00000047046		+	1	ENSBTAG00000031401		568559	ENSBTAG00000005439	FAM102B	1100536	ENSBTAG00000014530	NTNG1	LastIntron	LastIntron	LastIntron	.	.	.	GO:0005886::plasma membrane;GO:0007409::axonogenesis;GO:0046658::anchored component of plasma membrane
4	32448535	32448536	IP_peak_1537	3.22608	6161	32427570	32454697	ENSBTAG00000014711	DBF4	-	1	ENSBTAG00000021313	RUNDC3B	242726	ENSBTAG00000012622	TRA2A	178996	ENSBTAG00000014711	DBF4	Intron2	Intron2	Intron2	GO:0003676::nucleic acid binding;GO:0005634::nucleus;GO:0008270::zinc ion binding	.	GO:0000398::mRNA splicing, via spliceosome;GO:0003676::nucleic acid binding;GO:0003723::RNA binding;GO:0005634::nucleus;GO:0005730::nucleolus;GO:0043231::intracellular membrane-bounded organelle	GO:0003676::nucleic acid binding;GO:0005634::nucleus;GO:0008270::zinc ion binding
16	11058061	11058062	IP_peak_713	12.3573	178	11057883	11058607	ENSBTAG00000014862	HMGB1	+	1	ENSBTAG00000043874		275101	ENSBTAG00000044235		1242684	ENSBTAG00000014862	HMGB1	LastExon	LastExon	LastExon	.	.	.	.
3	78440058	78440059	IP_peak_1509	10.8222	166	78439929	78440225	ENSBTAG00000045818		-	2	ENSBTAG00000030809	C1orf141	76175	ENSBTAG00000009455	IL12RB2	96349	ENSBTAG00000014983	IL23R	Intron4	Intron4	Intron4	.	.	GO:0004896::cytokine receptor activity;GO:0009897::external side of plasma membrane;GO:0016020::membrane;GO:0018108::peptidyl-tyrosine phosphorylation;GO:0019221::cytokine-mediated signaling pathway;GO:0019901::protein kinase binding;GO:0032496::response to lipopolysaccharide;GO:0032609::interferon-gamma production;GO:0032729::positive regulation of interferon-gamma production;GO:0034097::respons…	GO:0002230::positive regulation of defense response to virus by host;GO:0002827::positive regulation of T-helper 1 type immune response;GO:0005143::interleukin-12 receptor binding;GO:0016020::membrane;GO:0016021::integral component of membrane;GO:0032496::response to lipopolysaccharide;GO:0032693::negative regulation of interleukin-10 production;GO:0032729::positive regulation of interferon-gamma…
24	46731684	46731685	IP_peak_1248	5.02393	83809	46727020	46815494	ENSBTAG00000015210	-	-	1	ENSBTAG00000019331	KATNAL2	453706	ENSBTAG00000002507	ATP5A1	422318	ENSBTAG00000015210	-	Intron16	Intron16	Intron16	.	.	.	.
8	75947079	75947080	IP_peak_2002a	6.75949	-37616	75984696	76010699	ENSBTAG00000026748	-	+	1	ENSBTAG00000026748	-	37616	ENSBTAG00000002252	CHRNA2	61219	ENSBTAG00000015241	EPHX2	Intron8	Intron8	Intron8	GO:0003824::catalytic activity;GO:0003885::D-arabinono-1,4-lactone oxidase activity;GO:0005783::endoplasmic reticulum;GO:0005789::endoplasmic reticulum membrane;GO:0016020::membrane;GO:0016021::integral component of membrane;GO:0016491::oxidoreductase activity;GO:0016614::oxidoreductase activity, acting on CH-OH group of donors;GO:0016899::oxidoreductase activity, acting on the CH-OH group of don…	GO:0003824::catalytic activity;GO:0003885::D-arabinono-1,4-lactone oxidase activity;GO:0005783::endoplasmic reticulum;GO:0005789::endoplasmic reticulum membrane;GO:0016020::membrane;GO:0016021::integral component of membrane;GO:0016491::oxidoreductase activity;GO:0016614::oxidoreductase activity, acting on CH-OH group of donors;GO:0016899::oxidoreductase activity, acting on the CH-OH group of don…	GO:0005216::ion channel activity;GO:0005230::extracellular ligand-gated ion channel activity;GO:0005886::plasma membrane;GO:0005892::acetylcholine-gated channel complex;GO:0006810::transport;GO:0006811::ion transport;GO:0007165::signal transduction;GO:0007271::synaptic transmission, cholinergic;GO:0007274::neuromuscular synaptic transmission;GO:0015464::acetylcholine receptor activity;GO:0016020:…	GO:0000287::magnesium ion binding;GO:0003824::catalytic activity;GO:0004301::epoxide hydrolase activity;GO:0005102::receptor binding;GO:0005777::peroxisome;GO:0005829::cytosol;GO:0008152::metabolic process;GO:0010628::positive regulation of gene expression;GO:0015643::toxic substance binding;GO:0016311::dephosphorylation;GO:0016787::hydrolase activity;GO:0016791::phosphatase activity;GO:0042577::…
8	75947339	75947340	IP_peak_2002b	6.17367	-37356	75984696	76010699	ENSBTAG00000026748	-	+	1	ENSBTAG00000026748	-	37356	ENSBTAG00000002252	CHRNA2	61479	ENSBTAG00000015241	EPHX2	Intron8	Intron8	Intron8	GO:0003824::catalytic activity;GO:0003885::D-arabinono-1,4-lactone oxidase activity;GO:0005783::endoplasmic reticulum;GO:0005789::endoplasmic reticulum membrane;GO:0016020::membrane;GO:0016021::integral component of membrane;GO:0016491::oxidoreductase activity;GO:0016614::oxidoreductase activity, acting on CH-OH group of donors;GO:0016899::oxidoreductase activity, acting on the CH-OH group of don…	GO:0003824::catalytic activity;GO:0003885::D-arabinono-1,4-lactone oxidase activity;GO:0005783::endoplasmic reticulum;GO:0005789::endoplasmic reticulum membrane;GO:0016020::membrane;GO:0016021::integral component of membrane;GO:0016491::oxidoreductase activity;GO:0016614::oxidoreductase activity, acting on CH-OH group of donors;GO:0016899::oxidoreductase activity, acting on the CH-OH group of don…	GO:0005216::ion channel activity;GO:0005230::extracellular ligand-gated ion channel activity;GO:0005886::plasma membrane;GO:0005892::acetylcholine-gated channel complex;GO:0006810::transport;GO:0006811::ion transport;GO:0007165::signal transduction;GO:0007271::synaptic transmission, cholinergic;GO:0007274::neuromuscular synaptic transmission;GO:0015464::acetylcholine receptor activity;GO:0016020:…	GO:0000287::magnesium ion binding;GO:0003824::catalytic activity;GO:0004301::epoxide hydrolase activity;GO:0005102::receptor binding;GO:0005777::peroxisome;GO:0005829::cytosol;GO:0008152::metabolic process;GO:0010628::positive regulation of gene expression;GO:0015643::toxic substance binding;GO:0016311::dephosphorylation;GO:0016787::hydrolase activity;GO:0016791::phosphatase activity;GO:0042577::…
3	101817821	101817822	IP_peak_1523	2.9599	-95	101817654	101817726	ENSBTAG00000042292		-	1	ENSBTAG00000042506		52414	ENSBTAG00000042292		95	ENSBTAG00000015285	RPS8	Exon3	Exon3	Exon3	.	.	.	GO:0003723::RNA binding;GO:0003735::structural constituent of ribosome;GO:0005622::intracellular;GO:0005634::nucleus;GO:0005783::endoplasmic reticulum;GO:0005829::cytosol;GO:0005840::ribosome;GO:0005925::focal adhesion;GO:0006412::translation;GO:0016020::membrane;GO:0022627::cytosolic small ribosomal subunit;GO:0030529::ribonucleoprotein complex;GO:0070062::extracellular vesicular exosome
11	95889403	95889404	IP_peak_359	2.65492	22553	95869270	95911957	ENSBTAG00000015286	GOLGA1	-	1	ENSBTAG00000045071		93397	ENSBTAG00000003205	-	34669	ENSBTAG00000015286	GOLGA1	Intron11	Intron11	Intron11	GO:0000042::protein targeting to Golgi;GO:0005794::Golgi apparatus;GO:0005802::trans-Golgi network;GO:0048471::perinuclear region of cytoplasm	.	GO:0000463::maturation of LSU-rRNA from tricistronic rRNA transcript (SSU-rRNA, 5.8S rRNA, LSU-rRNA);GO:0003729::mRNA binding;GO:0003735::structural constituent of ribosome;GO:0005622::intracellular;GO:0005840::ribosome;GO:0006412::translation;GO:0022625::cytosolic large ribosomal subunit;GO:0030529::ribonucleoprotein complex	GO:0000042::protein targeting to Golgi;GO:0005794::Golgi apparatus;GO:0005802::trans-Golgi network;GO:0048471::perinuclear region of cytoplasm
5	43230106	43230107	IP_peak_1632	2.43654	115324	43114782	43239445	ENSBTAG00000015296	PTPRB	+	1	ENSBTAG00000044943		198136	ENSBTAG00000044176	C12orf40	1556232	ENSBTAG00000015296	PTPRB	Intron42	Intron42	Intron42	GO:0001525::angiogenesis;GO:0004721::phosphoprotein phosphatase activity;GO:0004725::protein tyrosine phosphatase activity;GO:0006470::protein dephosphorylation;GO:0016020::membrane;GO:0016021::integral component of membrane;GO:0016311::dephosphorylation;GO:0016787::hydrolase activity;GO:0016791::phosphatase activity;GO:0035335::peptidyl-tyrosine dephosphorylation;GO:0043235::receptor complex	.	.	GO:0001525::angiogenesis;GO:0004721::phosphoprotein phosphatase activity;GO:0004725::protein tyrosine phosphatase activity;GO:0006470::protein dephosphorylation;GO:0016020::membrane;GO:0016021::integral component of membrane;GO:0016311::dephosphorylation;GO:0016787::hydrolase activity;GO:0016791::phosphatase activity;GO:0035335::peptidyl-tyrosine dephosphorylation;GO:0043235::receptor complex
5	99433980	99433981	IP_peak_1678	2.86999	-13194	99447175	99457656	ENSBTAG00000019235	MAGOHB	+	1	ENSBTAG00000019235	MAGOHB	13194	ENSBTAG00000030476		468539	ENSBTAG00000015351	STYK1	Intron7	Intron7	Intron7	GO:0000184::nuclear-transcribed mRNA catabolic process, nonsense-mediated decay;GO:0003723::RNA binding;GO:0005634::nucleus;GO:0006397::mRNA processing;GO:0006810::transport;GO:0008380::RNA splicing;GO:0035145::exon-exon junction complex;GO:0051028::mRNA transport;GO:0071013::catalytic step 2 spliceosome	GO:0000184::nuclear-transcribed mRNA catabolic process, nonsense-mediated decay;GO:0003723::RNA binding;GO:0005634::nucleus;GO:0006397::mRNA processing;GO:0006810::transport;GO:0008380::RNA splicing;GO:0035145::exon-exon junction complex;GO:0051028::mRNA transport;GO:0071013::catalytic step 2 spliceosome	.	GO:0004672::protein kinase activity;GO:0004715::non-membrane spanning protein tyrosine kinase activity;GO:0005102::receptor binding;GO:0005524::ATP binding;GO:0005886::plasma membrane;GO:0006468::protein phosphorylation;GO:0006935::chemotaxis;GO:0007155::cell adhesion;GO:0007173::epidermal growth factor receptor signaling pathway;GO:0016020::membrane;GO:0016021::integral component of membrane;GO:…
27	33259195	33259196	IP_peak_1336	2.86999	31816	33227379	33246108	ENSBTAG00000015444	LETM2	+	1	ENSBTAG00000004238	TACC1	338423	ENSBTAG00000001529	WHSC1L1	33246	ENSBTAG00000015457	FGFR1	Intron6	Intron6	Intron6	GO:0005739::mitochondrion;GO:0005743::mitochondrial inner membrane;GO:0006875::cellular metal ion homeostasis;GO:0016020::membrane;GO:0016021::integral component of membrane;GO:0043022::ribosome binding	GO:0000226::microtubule cytoskeleton organization;GO:0005737::cytoplasm;GO:0008283::cell proliferation;GO:0015630::microtubule cytoskeleton;GO:0021987::cerebral cortex development	GO:0005634::nucleus;GO:0008168::methyltransferase activity;GO:0016571::histone methylation;GO:0016740::transferase activity;GO:0018024::histone-lysine N-methyltransferase activity;GO:0032259::methylation;GO:0034968::histone lysine methylation;GO:0046872::metal ion binding	GO:0000122::negative regulation of transcription from RNA polymerase II promoter;GO:0000166::nucleotide binding;GO:0001525::angiogenesis;GO:0001657::ureteric bud development;GO:0001701::in utero embryonic development;GO:0001759::organ induction;GO:0002053::positive regulation of mesenchymal cell proliferation;GO:0002062::chondrocyte differentiation;GO:0004672::protein kinase activity;GO:0004713::…
27	33257918	33257919	IP_peak_1335	3.90839	30539	33227379	33246108	ENSBTAG00000015444	LETM2	+	1	ENSBTAG00000004238	TACC1	339700	ENSBTAG00000001529	WHSC1L1	31969	ENSBTAG00000015457	FGFR1	Exon7	Exon7	Exon7	GO:0005739::mitochondrion;GO:0005743::mitochondrial inner membrane;GO:0006875::cellular metal ion homeostasis;GO:0016020::membrane;GO:0016021::integral component of membrane;GO:0043022::ribosome binding	GO:0000226::microtubule cytoskeleton organization;GO:0005737::cytoplasm;GO:0008283::cell proliferation;GO:0015630::microtubule cytoskeleton;GO:0021987::cerebral cortex development	GO:0005634::nucleus;GO:0008168::methyltransferase activity;GO:0016571::histone methylation;GO:0016740::transferase activity;GO:0018024::histone-lysine N-methyltransferase activity;GO:0032259::methylation;GO:0034968::histone lysine methylation;GO:0046872::metal ion binding	GO:0000122::negative regulation of transcription from RNA polymerase II promoter;GO:0000166::nucleotide binding;GO:0001525::angiogenesis;GO:0001657::ureteric bud development;GO:0001701::in utero embryonic development;GO:0001759::organ induction;GO:0002053::positive regulation of mesenchymal cell proliferation;GO:0002062::chondrocyte differentiation;GO:0004672::protein kinase activity;GO:0004713::…
27	33260372	33260373	IP_peak_1337	6.20515	31616	33250534	33291989	ENSBTAG00000015457	FGFR1	-	1	ENSBTAG00000004238	TACC1	337246	ENSBTAG00000001529	WHSC1L1	34423	ENSBTAG00000015457	FGFR1	Exon6	Exon6	Exon6	GO:0000122::negative regulation of transcription from RNA polymerase II promoter;GO:0000166::nucleotide binding;GO:0001525::angiogenesis;GO:0001657::ureteric bud development;GO:0001701::in utero embryonic development;GO:0001759::organ induction;GO:0002053::positive regulation of mesenchymal cell proliferation;GO:0002062::chondrocyte differentiation;GO:0004672::protein kinase activity;GO:0004713::…	GO:0000226::microtubule cytoskeleton organization;GO:0005737::cytoplasm;GO:0008283::cell proliferation;GO:0015630::microtubule cytoskeleton;GO:0021987::cerebral cortex development	GO:0005634::nucleus;GO:0008168::methyltransferase activity;GO:0016571::histone methylation;GO:0016740::transferase activity;GO:0018024::histone-lysine N-methyltransferase activity;GO:0032259::methylation;GO:0034968::histone lysine methylation;GO:0046872::metal ion binding	GO:0000122::negative regulation of transcription from RNA polymerase II promoter;GO:0000166::nucleotide binding;GO:0001525::angiogenesis;GO:0001657::ureteric bud development;GO:0001701::in utero embryonic development;GO:0001759::organ induction;GO:0002053::positive regulation of mesenchymal cell proliferation;GO:0002062::chondrocyte differentiation;GO:0004672::protein kinase activity;GO:0004713::…
1	78153426	78153427	IP_peak_98	3.22608	129993	78012414	78283420	ENSBTAG00000015460	TP63	-	1	ENSBTAG00000001511	BCL6	2026055	ENSBTAG00000006494	CLDN16	661132	ENSBTAG00000015460	TP63	Intron3	Intron3	Intron3	GO:0000122::negative regulation of transcription from RNA polymerase II promoter;GO:0000785::chromatin;GO:0000790::nuclear chromatin;GO:0000989::transcription factor binding transcription factor activity;GO:0001077::RNA polymerase II core promoter proximal region sequence-specific DNA binding transcription factor activity involved in positive regulation of transcription;GO:0001501::skeletal syste…	GO:0000060::protein import into nucleus, translocation;GO:0000122::negative regulation of transcription from RNA polymerase II promoter;GO:0000902::cell morphogenesis;GO:0000977::RNA polymerase II regulatory region sequence-specific DNA binding;GO:0001161::intronic transcription regulatory region sequence-specific DNA binding;GO:0001227::RNA polymerase II transcription regulatory region sequence-…	GO:0005198::structural molecule activity;GO:0005886::plasma membrane;GO:0005923::tight junction;GO:0006810::transport;GO:0006811::ion transport;GO:0016020::membrane;GO:0016021::integral component of membrane;GO:0016338::calcium-independent cell-cell adhesion via plasma membrane cell-adhesion molecules;GO:0030054::cell junction;GO:0042802::identical protein binding	GO:0000122::negative regulation of transcription from RNA polymerase II promoter;GO:0000785::chromatin;GO:0000790::nuclear chromatin;GO:0000989::transcription factor binding transcription factor activity;GO:0001077::RNA polymerase II core promoter proximal region sequence-specific DNA binding transcription factor activity involved in positive regulation of transcription;GO:0001501::skeletal syste…
1	78240799	78240800	IP_peak_99	3.33206	42620	78012414	78283420	ENSBTAG00000015460	TP63	-	1	ENSBTAG00000001511	BCL6	1938682	ENSBTAG00000006494	CLDN16	748505	ENSBTAG00000015460	TP63	Intron1	Intron1	Intron1	GO:0000122::negative regulation of transcription from RNA polymerase II promoter;GO:0000785::chromatin;GO:0000790::nuclear chromatin;GO:0000989::transcription factor binding transcription factor activity;GO:0001077::RNA polymerase II core promoter proximal region sequence-specific DNA binding transcription factor activity involved in positive regulation of transcription;GO:0001501::skeletal syste…	GO:0000060::protein import into nucleus, translocation;GO:0000122::negative regulation of transcription from RNA polymerase II promoter;GO:0000902::cell morphogenesis;GO:0000977::RNA polymerase II regulatory region sequence-specific DNA binding;GO:0001161::intronic transcription regulatory region sequence-specific DNA binding;GO:0001227::RNA polymerase II transcription regulatory region sequence-…	GO:0005198::structural molecule activity;GO:0005886::plasma membrane;GO:0005923::tight junction;GO:0006810::transport;GO:0006811::ion transport;GO:0016020::membrane;GO:0016021::integral component of membrane;GO:0016338::calcium-independent cell-cell adhesion via plasma membrane cell-adhesion molecules;GO:0030054::cell junction;GO:0042802::identical protein binding	GO:0000122::negative regulation of transcription from RNA polymerase II promoter;GO:0000785::chromatin;GO:0000790::nuclear chromatin;GO:0000989::transcription factor binding transcription factor activity;GO:0001077::RNA polymerase II core promoter proximal region sequence-specific DNA binding transcription factor activity involved in positive regulation of transcription;GO:0001501::skeletal syste…
9	101944791	101944792	IP_peak_2193	2.86999	21382	101942117	101966174	ENSBTAG00000015485	C6orf118	-	1	ENSBTAG00000044877		772933	ENSBTAG00000037598	-	1663243	ENSBTAG00000015485	C6orf118	LastIntron	LastIntron	LastIntron	.	.	GO:0004871::signal transducer activity;GO:0004888::transmembrane signaling receptor activity;GO:0004930::G-protein coupled receptor activity;GO:0004984::olfactory receptor activity;GO:0005886::plasma membrane;GO:0007165::signal transduction;GO:0007186::G-protein coupled receptor signaling pathway;GO:0007608::sensory perception of smell;GO:0016020::membrane;GO:0016021::integral component of membra…	.
8	73544248	73544249	IP_peak_1998	3.47996	26005	73518243	73690464	ENSBTAG00000015513	DOCK5	+	1	ENSBTAG00000002756		244878	ENSBTAG00000021949	NEFL	359879	ENSBTAG00000015513	DOCK5	Intron3	Intron3	Intron3	GO:0005085::guanyl-nucleotide exchange factor activity;GO:0005737::cytoplasm;GO:0005829::cytosol;GO:0005886::plasma membrane;GO:0007264::small GTPase mediated signal transduction;GO:0010634::positive regulation of epithelial cell migration;GO:0043547::positive regulation of GTPase activity;GO:1900026::positive regulation of substrate adhesion-dependent cell spreading;GO:1904694::NA;GO:1904754::NA	GO:0035307::positive regulation of protein dephosphorylation;GO:0051301::cell division	GO:0000226::microtubule cytoskeleton organization;GO:0005198::structural molecule activity;GO:0005200::structural constituent of cytoskeleton;GO:0005737::cytoplasm;GO:0005882::intermediate filament;GO:0005883::neurofilament;GO:0008022::protein C-terminus binding;GO:0008089::anterograde axon cargo transport;GO:0008090::retrograde axon cargo transport;GO:0014012::peripheral nervous system axon rege…	GO:0005085::guanyl-nucleotide exchange factor activity;GO:0005737::cytoplasm;GO:0005829::cytosol;GO:0005886::plasma membrane;GO:0007264::small GTPase mediated signal transduction;GO:0010634::positive regulation of epithelial cell migration;GO:0043547::positive regulation of GTPase activity;GO:1900026::positive regulation of substrate adhesion-dependent cell spreading;GO:1904694::NA;GO:1904754::NA
11	9554833	9554834	IP_peak_287	2.65737	87772	9467061	9646849	ENSBTAG00000015575	TACR1	+	1	ENSBTAG00000043253		136604	ENSBTAG00000001086	FHL2	254162	ENSBTAG00000015575	TACR1	Intron1	Intron1	Intron1	GO:0004871::signal transducer activity;GO:0004930::G-protein coupled receptor activity;GO:0004995::tachykinin receptor activity;GO:0005886::plasma membrane;GO:0007165::signal transduction;GO:0007186::G-protein coupled receptor signaling pathway;GO:0007217::tachykinin receptor signaling pathway;GO:0007268::synaptic transmission;GO:0016020::membrane;GO:0016021::integral component of membrane;GO:001…	.	GO:0000122::negative regulation of transcription from RNA polymerase II promoter;GO:0001649::osteoblast differentiation;GO:0005634::nucleus;GO:0005737::cytoplasm;GO:0005925::focal adhesion;GO:0006351::transcription, DNA-templated;GO:0006355::regulation of transcription, DNA-templated;GO:0006357::regulation of transcription from RNA polymerase II promoter;GO:0008134::transcription factor binding;G…	GO:0004871::signal transducer activity;GO:0004930::G-protein coupled receptor activity;GO:0004995::tachykinin receptor activity;GO:0005886::plasma membrane;GO:0007165::signal transduction;GO:0007186::G-protein coupled receptor signaling pathway;GO:0007217::tachykinin receptor signaling pathway;GO:0007268::synaptic transmission;GO:0016020::membrane;GO:0016021::integral component of membrane;GO:001…
7	41833086	41833087	IP_peak_1827	3.20086	6967	41823772	41840054	ENSBTAG00000015727	-	-	1	ENSBTAG00000042263		188524	ENSBTAG00000004815	-	26746	ENSBTAG00000015727	-	LastIntron	LastIntron	LastIntron	.	.	.	.
3	14230881	14230882	IP_peak_1449a	8.38614	10651	14223569	14241533	ENSBTAG00000015789	BCAN	-	1	ENSBTAG00000000406	GPATCH4	48784	ENSBTAG00000001519	RRNAD1	77149	ENSBTAG00000015789	BCAN	Exon8	Exon8	Exon8	GO:0005540::hyaluronic acid binding;GO:0005578::proteinaceous extracellular matrix;GO:0007155::cell adhesion;GO:0021766::hippocampus development	GO:0002244::hematopoietic progenitor cell differentiation;GO:0003676::nucleic acid binding	GO:0000154::rRNA modification;GO:0000179::rRNA (adenine-N6,N6-)-dimethyltransferase activity;GO:0008649::rRNA methyltransferase activity;GO:0031167::rRNA methylation;GO:0032259::methylation	GO:0005540::hyaluronic acid binding;GO:0005578::proteinaceous extracellular matrix;GO:0007155::cell adhesion;GO:0021766::hippocampus development
3	14231105	14231106	IP_peak_1449b	5.93919	10427	14223569	14241533	ENSBTAG00000015789	BCAN	-	1	ENSBTAG00000000406	GPATCH4	48560	ENSBTAG00000001519	RRNAD1	77373	ENSBTAG00000015789	BCAN	Exon8	Exon8	Exon8	GO:0005540::hyaluronic acid binding;GO:0005578::proteinaceous extracellular matrix;GO:0007155::cell adhesion;GO:0021766::hippocampus development	GO:0002244::hematopoietic progenitor cell differentiation;GO:0003676::nucleic acid binding	GO:0000154::rRNA modification;GO:0000179::rRNA (adenine-N6,N6-)-dimethyltransferase activity;GO:0008649::rRNA methyltransferase activity;GO:0031167::rRNA methylation;GO:0032259::methylation	GO:0005540::hyaluronic acid binding;GO:0005578::proteinaceous extracellular matrix;GO:0007155::cell adhesion;GO:0021766::hippocampus development
18	5607823	5607824	IP_peak_794	4.07966	323914	5283909	6196774	ENSBTAG00000015894	WWOX	+	1	ENSBTAG00000017752	DYNLRB2	1748964	ENSBTAG00000044653		527331	ENSBTAG00000015894	WWOX	LastIntron	LastIntron	LastIntron	GO:0001105::RNA polymerase II transcription coactivator activity;GO:0001649::osteoblast differentiation;GO:0005634::nucleus;GO:0005737::cytoplasm;GO:0005739::mitochondrion;GO:0005794::Golgi apparatus;GO:0005829::cytosol;GO:0005886::plasma membrane;GO:0005902::microvillus;GO:0016491::oxidoreductase activity;GO:0019899::enzyme binding;GO:0030178::negative regulation of Wnt signaling pathway;GO:0045…	GO:0003774::motor activity;GO:0005737::cytoplasm;GO:0005856::cytoskeleton;GO:0005868::cytoplasmic dynein complex;GO:0005874::microtubule;GO:0006810::transport;GO:0007018::microtubule-based movement;GO:0030286::dynein complex;GO:0036157::outer dynein arm;GO:0045505::dynein intermediate chain binding	.	GO:0001105::RNA polymerase II transcription coactivator activity;GO:0001649::osteoblast differentiation;GO:0005634::nucleus;GO:0005737::cytoplasm;GO:0005739::mitochondrion;GO:0005794::Golgi apparatus;GO:0005829::cytosol;GO:0005886::plasma membrane;GO:0005902::microvillus;GO:0016491::oxidoreductase activity;GO:0019899::enzyme binding;GO:0030178::negative regulation of Wnt signaling pathway;GO:0045…
21	23119625	23119626	IP_peak_1114	3.20086	310	23119315	23262118	ENSBTAG00000015909	PDE8A	+	1	ENSBTAG00000042673		269978	ENSBTAG00000011239	SEC11A	332194	ENSBTAG00000015909	PDE8A	Intron1	Intron1	Intron1	GO:0001934::positive regulation of protein phosphorylation;GO:0004114::3',5'-cyclic-nucleotide phosphodiesterase activity;GO:0004115::3',5'-cyclic-AMP phosphodiesterase activity;GO:0007165::signal transduction;GO:0008081::phosphoric diester hydrolase activity;GO:0016787::hydrolase activity;GO:0019900::kinase binding;GO:0046872::metal ion binding;GO:0060548::negative regulation of cell death;GO:00…	.	GO:0005783::endoplasmic reticulum;GO:0005787::signal peptidase complex;GO:0005789::endoplasmic reticulum membrane;GO:0006465::signal peptide processing;GO:0006508::proteolysis;GO:0008233::peptidase activity;GO:0008236::serine-type peptidase activity;GO:0016020::membrane;GO:0016021::integral component of membrane;GO:0016787::hydrolase activity;GO:0031090::organelle membrane;GO:0043231::intracellul…	GO:0001934::positive regulation of protein phosphorylation;GO:0004114::3',5'-cyclic-nucleotide phosphodiesterase activity;GO:0004115::3',5'-cyclic-AMP phosphodiesterase activity;GO:0007165::signal transduction;GO:0008081::phosphoric diester hydrolase activity;GO:0016787::hydrolase activity;GO:0019900::kinase binding;GO:0046872::metal ion binding;GO:0060548::negative regulation of cell death;GO:00…
6	119115538	119115539	IP_peak_1802	2.65492	-22173	118947065	119093365	ENSBTAG00000012464	AFAP1	-	1	ENSBTAG00000047876	SH3TC1	207907	ENSBTAG00000012464	AFAP1	22173	ENSBTAG00000015926	ABLIM2	LastIntron	LastIntron	LastIntron	.	.	.	.
20	6595820	6595821	IP_peak_1019	4.07966	286	6595534	6657251	ENSBTAG00000016002	FAM169A	+	1	ENSBTAG00000015519	GFM2	73347	ENSBTAG00000030064		355827	ENSBTAG00000016002	FAM169A	Intron1	Intron1	Intron1	.	GO:0000166::nucleotide binding;GO:0003924::GTPase activity;GO:0005525::GTP binding;GO:0005739::mitochondrion;GO:0006412::translation;GO:0032543::mitochondrial translation;GO:0032790::ribosome disassembly	.	.
19	5420855	5420856	IP_peak_857	2.43654	5704	5426461	5426560	ENSBTAG00000043089		-	1	ENSBTAG00000006618	HLF	275942	ENSBTAG00000007015	COX11	130596	ENSBTAG00000016078	-	Intron13	Intron13	Intron13	.	GO:0000977::RNA polymerase II regulatory region sequence-specific DNA binding;GO:0001077::RNA polymerase II core promoter proximal region sequence-specific DNA binding transcription factor activity involved in positive regulation of transcription;GO:0001228::RNA polymerase II transcription regulatory region sequence-specific DNA binding transcription factor activity involved in positive regulatio…	GO:0005507::copper ion binding;GO:0005739::mitochondrion;GO:0016020::membrane;GO:0016021::integral component of membrane;GO:0033132::negative regulation of glucokinase activity	.
19	5357972	5357973	IP_peak_856	4.16288	41210	5316762	5516685	ENSBTAG00000016078	-	+	1	ENSBTAG00000006618	HLF	338825	ENSBTAG00000007015	COX11	67713	ENSBTAG00000016078	-	Intron7	Intron7	Intron7	.	GO:0000977::RNA polymerase II regulatory region sequence-specific DNA binding;GO:0001077::RNA polymerase II core promoter proximal region sequence-specific DNA binding transcription factor activity involved in positive regulation of transcription;GO:0001228::RNA polymerase II transcription regulatory region sequence-specific DNA binding transcription factor activity involved in positive regulatio…	GO:0005507::copper ion binding;GO:0005739::mitochondrion;GO:0016020::membrane;GO:0016021::integral component of membrane;GO:0033132::negative regulation of glucokinase activity	.
2	47998784	47998785	IP_peak_953	3.04213	170	47998614	47999416	ENSBTAG00000016081	-	+	1	ENSBTAG00000015291	ORC4	283951	ENSBTAG00000019592	MBD5	140457	ENSBTAG00000016081	-	LastExon	LastExon	LastExon	.	.	.	.
12	33648364	33648365	IP_peak_386	7.54285	40	33647815	33648405	ENSBTAG00000016116		-	1	ENSBTAG00000003116	MTMR6	529600	ENSBTAG00000016737	CDK8	278115	ENSBTAG00000016116		Exon1	Exon1	Exon1	.	GO:0004725::protein tyrosine phosphatase activity;GO:0005737::cytoplasm;GO:0015269::calcium-activated potassium channel activity;GO:0016311::dephosphorylation;GO:0035335::peptidyl-tyrosine dephosphorylation;GO:0046856::phosphatidylinositol dephosphorylation;GO:0052866::phosphatidylinositol phosphate phosphatase activity;GO:0071805::potassium ion transmembrane transport	GO:0004672::protein kinase activity;GO:0004693::cyclin-dependent protein serine/threonine kinase activity;GO:0005524::ATP binding;GO:0005634::nucleus;GO:0005730::nucleolus;GO:0006468::protein phosphorylation;GO:0007346::regulation of mitotic cell cycle;GO:0016592::mediator complex;GO:0043234::protein complex	.
6	22671630	22671631	IP_peak_1716	6.20515	108	22671263	22671739	ENSBTAG00000046850		-	2	ENSBTAG00000009035	CENPE	287735	ENSBTAG00000045030		181002	ENSBTAG00000016247	TACR3	Intron1	Intron1	Intron1	.	.	.	.
24	50920738	50920739	IP_peak_1252	3.20086	-25083	50945822	50955047	ENSBTAG00000005683	-	+	1	ENSBTAG00000005683	-	25083	ENSBTAG00000047635	MRO	110713	ENSBTAG00000016269	ME2	Intron13	Intron13	Intron13	.	.	.	.
9	16325957	16325958	IP_peak_2068	12.6839	133	16325798	16326091	ENSBTAG00000016391	-	-	1	ENSBTAG00000034662		2147925	ENSBTAG00000021175	-	431226	ENSBTAG00000016391	-	LastExon	LastExon	LastExon	.	.	.	.
2	25132813	25132814	IP_peak_931	3.90839	15561	25117252	25154865	ENSBTAG00000016430	METTL8	+	1	ENSBTAG00000006918	TLK1	250025	ENSBTAG00000007683	DCAF17	62433	ENSBTAG00000016430	METTL8	Intron3	Intron3	Intron3	.	.	.	.
4	93554162	93554163	IP_peak_1564	3.90839	6177	93557351	93560340	ENSBTAG00000016485	OPN1SW	-	1	ENSBTAG00000011002	CCDC136	21614	ENSBTAG00000000296	IMPDH1	154501	ENSBTAG00000016481	CALU	UTR3	UTR3	UTR3	GO:0001750::photoreceptor outer segment;GO:0004871::signal transducer activity;GO:0004930::G-protein coupled receptor activity;GO:0007165::signal transduction;GO:0007186::G-protein coupled receptor signaling pathway;GO:0007601::visual perception;GO:0007602::phototransduction;GO:0008020::G-protein coupled photoreceptor activity;GO:0009584::detection of visible light;GO:0009881::photoreceptor activ…	GO:0016020::membrane;GO:0016021::integral component of membrane	GO:0000166::nucleotide binding;GO:0003676::nucleic acid binding;GO:0003677::DNA binding;GO:0003824::catalytic activity;GO:0003938::IMP dehydrogenase activity;GO:0005634::nucleus;GO:0005737::cytoplasm;GO:0005829::cytosol;GO:0006164::purine nucleotide biosynthetic process;GO:0006177::GMP biosynthetic process;GO:0016491::oxidoreductase activity;GO:0046651::lymphocyte proliferation;GO:0046872::metal …	GO:0005509::calcium ion binding;GO:0005783::endoplasmic reticulum;GO:0016020::membrane
X	23262247	23262248	IP_peak_2259	2.43654	62738	23235986	23324986	ENSBTAG00000016484	ATP11C	-	1	ENSBTAG00000014397		489745	ENSBTAG00000004007	MCF2	109011	ENSBTAG00000016484	ATP11C	Intron24	Intron24	Intron24	GO:0000166::nucleotide binding;GO:0000287::magnesium ion binding;GO:0002329::pre-B cell differentiation;GO:0004012::phospholipid-translocating ATPase activity;GO:0005524::ATP binding;GO:0005765::lysosomal membrane;GO:0005783::endoplasmic reticulum;GO:0005886::plasma membrane;GO:0015914::phospholipid transport;GO:0016020::membrane;GO:0016021::integral component of membrane;GO:0016787::hydrolase ac…	.	GO:0005085::guanyl-nucleotide exchange factor activity;GO:0005089::Rho guanyl-nucleotide exchange factor activity;GO:0005622::intracellular;GO:0016358::dendrite development;GO:0035023::regulation of Rho protein signal transduction;GO:0035556::intracellular signal transduction;GO:0043547::positive regulation of GTPase activity;GO:0070062::extracellular vesicular exosome;GO:1990830::NA	GO:0000166::nucleotide binding;GO:0000287::magnesium ion binding;GO:0002329::pre-B cell differentiation;GO:0004012::phospholipid-translocating ATPase activity;GO:0005524::ATP binding;GO:0005765::lysosomal membrane;GO:0005783::endoplasmic reticulum;GO:0005886::plasma membrane;GO:0015914::phospholipid transport;GO:0016020::membrane;GO:0016021::integral component of membrane;GO:0016787::hydrolase ac…
13	63974732	63974733	IP_peak_489	3.49467	21136	63953596	64043571	ENSBTAG00000016524	RALY	+	1	ENSBTAG00000042501		252882	ENSBTAG00000038738	PXMP4	231240	ENSBTAG00000016524	RALY	Intron1	Intron1	Intron1	.	.	.	.
15	14641171	14641172	IP_peak_666	3.22608	945	14640226	14707505	ENSBTAG00000016557	MTMR2	+	1	ENSBTAG00000020748	FAM76B	117540	ENSBTAG00000045881		484151	ENSBTAG00000016557	MTMR2	Intron1	Intron1	Intron1	GO:0004438::phosphatidylinositol-3-phosphatase activity;GO:0004725::protein tyrosine phosphatase activity;GO:0005634::nucleus;GO:0005737::cytoplasm;GO:0005774::vacuolar membrane;GO:0005829::cytosol;GO:0016311::dephosphorylation;GO:0016791::phosphatase activity;GO:0031642::negative regulation of myelination;GO:0032288::myelin assembly;GO:0035335::peptidyl-tyrosine dephosphorylation;GO:0042803::pro…	GO:0016607::nuclear speck	.	GO:0004438::phosphatidylinositol-3-phosphatase activity;GO:0004725::protein tyrosine phosphatase activity;GO:0005634::nucleus;GO:0005737::cytoplasm;GO:0005774::vacuolar membrane;GO:0005829::cytosol;GO:0016311::dephosphorylation;GO:0016791::phosphatase activity;GO:0031642::negative regulation of myelination;GO:0032288::myelin assembly;GO:0035335::peptidyl-tyrosine dephosphorylation;GO:0042803::pro…
22	11209364	11209365	IP_peak_1152	3.33206	86782	11122582	11124014	ENSBTAG00000047965	-	+	1	ENSBTAG00000013402	CTDSPL	181071	ENSBTAG00000016758	MLH1	623372	ENSBTAG00000016566	ITGA9	Intron23	Intron23	Intron23	.	.	.	.
X	66723218	66723219	IP_peak_2404c	16.3197	178	66722399	66723397	ENSBTAG00000016688		-	1	ENSBTAG00000047898		480580	ENSBTAG00000010065	TRPC5	1273299	ENSBTAG00000016688		LastExon	LastExon	LastExon	.	.	GO:0005216::ion channel activity;GO:0005262::calcium channel activity;GO:0006810::transport;GO:0006811::ion transport;GO:0016020::membrane;GO:0016021::integral component of membrane;GO:0034704::calcium channel complex;GO:0055085::transmembrane transport;GO:0070588::calcium ion transmembrane transport;GO:0070679::inositol 1,4,5 trisphosphate binding	.
X	66722637	66722638	IP_peak_2404a	4.11731	759	66722399	66723397	ENSBTAG00000016688		-	1	ENSBTAG00000047898		481161	ENSBTAG00000010065	TRPC5	1272718	ENSBTAG00000016688		LastExon	LastExon	LastExon	.	.	GO:0005216::ion channel activity;GO:0005262::calcium channel activity;GO:0006810::transport;GO:0006811::ion transport;GO:0016020::membrane;GO:0016021::integral component of membrane;GO:0034704::calcium channel complex;GO:0055085::transmembrane transport;GO:0070588::calcium ion transmembrane transport;GO:0070679::inositol 1,4,5 trisphosphate binding	.
X	66722780	66722781	IP_peak_2404b	5.29636	616	66722399	66723397	ENSBTAG00000016688		-	1	ENSBTAG00000047898		481018	ENSBTAG00000010065	TRPC5	1272861	ENSBTAG00000016688		LastExon	LastExon	LastExon	.	.	GO:0005216::ion channel activity;GO:0005262::calcium channel activity;GO:0006810::transport;GO:0006811::ion transport;GO:0016020::membrane;GO:0016021::integral component of membrane;GO:0034704::calcium channel complex;GO:0055085::transmembrane transport;GO:0070588::calcium ion transmembrane transport;GO:0070679::inositol 1,4,5 trisphosphate binding	.
11	63430265	63430266	IP_peak_337	4.07966	17137	63413128	63424655	ENSBTAG00000016717	CEP68	+	1	ENSBTAG00000009761	ACTR2	122731	ENSBTAG00000007793	SERTAD2	436410	ENSBTAG00000016720	RAB1A	UTR3	UTR3	UTR3	GO:0005634::nucleus;GO:0005813::centrosome;GO:0005815::microtubule organizing center;GO:0005829::cytosol;GO:0007098::centrosome cycle;GO:0010457::centriole-centriole cohesion;GO:0019901::protein kinase binding;GO:0019904::protein domain specific binding;GO:0030054::cell junction;GO:0033365::protein localization to organelle	GO:0005200::structural constituent of cytoskeleton;GO:0005524::ATP binding;GO:0005737::cytoplasm;GO:0005829::cytosol;GO:0005856::cytoskeleton;GO:0005885::Arp2/3 protein complex;GO:0005925::focal adhesion;GO:0005938::cell cortex;GO:0007015::actin filament organization;GO:0007163::establishment or maintenance of cell polarity;GO:0008356::asymmetric cell division;GO:0016020::membrane;GO:0016344::mei…	.	GO:0000045::autophagic vacuole assembly;GO:0000139::Golgi membrane;GO:0003924::GTPase activity;GO:0005525::GTP binding;GO:0005789::endoplasmic reticulum membrane;GO:0005794::Golgi apparatus;GO:0006888::ER to Golgi vesicle-mediated transport;GO:0006897::endocytosis;GO:0006914::autophagy;GO:0007030::Golgi organization;GO:0016477::cell migration;GO:0019068::virion assembly;GO:0030252::growth hormone…
7	14014685	14014686	IP_peak_1810	2.86999	10	14012314	14014696	ENSBTAG00000016721	-	-	1	ENSBTAG00000021529	-	293005	ENSBTAG00000006245	WDR83	74931	ENSBTAG00000016721	-	Exon1	Exon1	Exon1	.	.	.	.
16	6616322	6616323	IP_peak_710	6.20515	245264	6371058	6664334	ENSBTAG00000016729	KCNT2	+	1	ENSBTAG00000044933		1624830	ENSBTAG00000047966		459529	ENSBTAG00000016729	KCNT2	Intron25	Intron25	Intron25	GO:0005249::voltage-gated potassium channel activity;GO:0006813::potassium ion transport;GO:0008076::voltage-gated potassium channel complex;GO:0015269::calcium-activated potassium channel activity;GO:0016020::membrane;GO:0016021::integral component of membrane;GO:0071805::potassium ion transmembrane transport	.	.	GO:0005249::voltage-gated potassium channel activity;GO:0006813::potassium ion transport;GO:0008076::voltage-gated potassium channel complex;GO:0015269::calcium-activated potassium channel activity;GO:0016020::membrane;GO:0016021::integral component of membrane;GO:0071805::potassium ion transmembrane transport
9	75846029	75846030	IP_peak_2160	2.43654	32695	75813334	75891921	ENSBTAG00000016791	PEX7	+	1	ENSBTAG00000016793	SLC35D3	51848	ENSBTAG00000009065	MAP3K5	67611	ENSBTAG00000016791	PEX7	Intron8	Intron8	Intron8	GO:0001764::neuron migration;GO:0001958::endochondral ossification;GO:0005053::peroxisome matrix targeting signal-2 binding;GO:0005777::peroxisome;GO:0005782::peroxisomal matrix;GO:0005829::cytosol;GO:0006625::protein targeting to peroxisome;GO:0006635::fatty acid beta-oxidation;GO:0007031::peroxisome organization;GO:0008611::ether lipid biosynthetic process;GO:0016558::protein import into peroxi…	GO:0005769::early endosome;GO:0005783::endoplasmic reticulum;GO:0015165::pyrimidine nucleotide-sugar transmembrane transporter activity;GO:0016020::membrane;GO:0016021::integral component of membrane;GO:0034219::carbohydrate transmembrane transport;GO:0070863::positive regulation of protein exit from endoplasmic reticulum;GO:0090481::pyrimidine nucleotide-sugar transmembrane transport;GO:0097009:…	GO:0000165::MAPK cascade;GO:0000166::nucleotide binding;GO:0000186::activation of MAPKK activity;GO:0000187::activation of MAPK activity;GO:0000287::magnesium ion binding;GO:0004672::protein kinase activity;GO:0004709::MAP kinase kinase kinase activity;GO:0005524::ATP binding;GO:0006468::protein phosphorylation;GO:0007254::JNK cascade;GO:0008631::intrinsic apoptotic signaling pathway in response …	GO:0001764::neuron migration;GO:0001958::endochondral ossification;GO:0005053::peroxisome matrix targeting signal-2 binding;GO:0005777::peroxisome;GO:0005782::peroxisomal matrix;GO:0005829::cytosol;GO:0006625::protein targeting to peroxisome;GO:0006635::fatty acid beta-oxidation;GO:0007031::peroxisome organization;GO:0008611::ether lipid biosynthetic process;GO:0016558::protein import into peroxi…
19	24089978	24089979	IP_peak_882	4.33257	1173	24088805	24158415	ENSBTAG00000016806	PAFAH1B1	+	1	ENSBTAG00000020000	RAP1GAP2	305995	ENSBTAG00000017440	-	66572	ENSBTAG00000016806	PAFAH1B1	Intron1	Intron1	Intron1	GO:0000132::establishment of mitotic spindle orientation;GO:0000226::microtubule cytoskeleton organization;GO:0000235::astral microtubule;GO:0000776::kinetochore;GO:0001667::ameboidal cell migration;GO:0001675::acrosome assembly;GO:0001764::neuron migration;GO:0001961::positive regulation of cytokine-mediated signaling pathway;GO:0005634::nucleus;GO:0005635::nuclear envelope;GO:0005737::cytoplasm…	GO:0005096::GTPase activator activity;GO:0005737::cytoplasm;GO:0005813::centrosome;GO:0005829::cytosol;GO:0005886::plasma membrane;GO:0008361::regulation of cell size;GO:0010977::negative regulation of neuron projection development;GO:0031965::nuclear membrane;GO:0043005::neuron projection;GO:0043547::positive regulation of GTPase activity;GO:0051056::regulation of small GTPase mediated signal tr…	GO:0005634::nucleus;GO:0008168::methyltransferase activity;GO:0016740::transferase activity;GO:0032259::methylation;GO:0052907::23S rRNA (adenine(1618)-N(6))-methyltransferase activity;GO:0070475::rRNA base methylation	GO:0000132::establishment of mitotic spindle orientation;GO:0000226::microtubule cytoskeleton organization;GO:0000235::astral microtubule;GO:0000776::kinetochore;GO:0001667::ameboidal cell migration;GO:0001675::acrosome assembly;GO:0001764::neuron migration;GO:0001961::positive regulation of cytokine-mediated signaling pathway;GO:0005634::nucleus;GO:0005635::nuclear envelope;GO:0005737::cytoplasm…
10	35655999	35656000	IP_peak_230	2.72373	39711	35566119	35695711	ENSBTAG00000016826	GPR176	-	1	ENSBTAG00000014351	EIF2AK4	51709	ENSBTAG00000012015	FSIP1	117502	ENSBTAG00000016826	GPR176	Intron1	Intron1	Intron1	.	.	.	.
20	13746176	13746177	IP_peak_1029	5.02393	3515	13704346	13749692	ENSBTAG00000016903	NLN	-	1	ENSBTAG00000016902	SGTB	59751	ENSBTAG00000000415	ERBIN	187890	ENSBTAG00000016903	NLN	Intron3	Intron3	Intron3	GO:0004222::metalloendopeptidase activity;GO:0005739::mitochondrion;GO:0005886::plasma membrane;GO:0006111::regulation of gluconeogenesis;GO:0006508::proteolysis;GO:0008233::peptidase activity;GO:0008237::metallopeptidase activity;GO:0016787::hydrolase activity;GO:0042277::peptide binding;GO:0046872::metal ion binding;GO:1902809::regulation of skeletal muscle fiber differentiation	.	GO:0005102::receptor binding;GO:0005176::ErbB-2 class receptor binding;GO:0005178::integrin binding;GO:0005634::nucleus;GO:0005737::cytoplasm;GO:0005886::plasma membrane;GO:0006605::protein targeting;GO:0007165::signal transduction;GO:0007173::epidermal growth factor receptor signaling pathway;GO:0016323::basolateral plasma membrane;GO:0016607::nuclear speck;GO:0030054::cell junction;GO:0030056::…	GO:0004222::metalloendopeptidase activity;GO:0005739::mitochondrion;GO:0005886::plasma membrane;GO:0006111::regulation of gluconeogenesis;GO:0006508::proteolysis;GO:0008233::peptidase activity;GO:0008237::metallopeptidase activity;GO:0016787::hydrolase activity;GO:0042277::peptide binding;GO:0046872::metal ion binding;GO:1902809::regulation of skeletal muscle fiber differentiation
26	14704747	14704748	IP_peak_1287	6.20515	143533	14667438	14848281	ENSBTAG00000016918	MYOF	-	1	ENSBTAG00000005129	CEP55	164083	ENSBTAG00000019759	IDE	692686	ENSBTAG00000016918	MYOF	Intron38	Intron38	Intron38	GO:0001778::plasma membrane repair;GO:0005543::phospholipid binding;GO:0005886::plasma membrane;GO:0005901::caveola;GO:0007520::myoblast fusion;GO:0016020::membrane;GO:0016021::integral component of membrane;GO:0030947::regulation of vascular endothelial growth factor receptor signaling pathway;GO:0031410::cytoplasmic vesicle;GO:0034605::cellular response to heat;GO:0043231::intracellular membran…	GO:0000281::mitotic cytokinesis;GO:0000920::cytokinetic cell separation;GO:0005813::centrosome;GO:0005815::microtubule organizing center;GO:0005886::plasma membrane;GO:0016020::membrane;GO:0030496::midbody;GO:0045171::intercellular bridge;GO:0045184::establishment of protein localization;GO:0090543::Flemming body	GO:0000166::nucleotide binding;GO:0003824::catalytic activity;GO:0004222::metalloendopeptidase activity;GO:0005102::receptor binding;GO:0005524::ATP binding;GO:0005576::extracellular region;GO:0005615::extracellular space;GO:0005634::nucleus;GO:0005737::cytoplasm;GO:0005739::mitochondrion;GO:0005777::peroxisome;GO:0005829::cytosol;GO:0005886::plasma membrane;GO:0006508::proteolysis;GO:0008152::me…	GO:0001778::plasma membrane repair;GO:0005543::phospholipid binding;GO:0005886::plasma membrane;GO:0005901::caveola;GO:0007520::myoblast fusion;GO:0016020::membrane;GO:0016021::integral component of membrane;GO:0030947::regulation of vascular endothelial growth factor receptor signaling pathway;GO:0031410::cytoplasmic vesicle;GO:0034605::cellular response to heat;GO:0043231::intracellular membran…
20	10337908	10337909	IP_peak_1024	4.07966	8844	10329064	10351647	ENSBTAG00000017011	CCDC125	+	1	ENSBTAG00000034170	-	1408092	ENSBTAG00000002073	RAD17	37708	ENSBTAG00000017011	CCDC125	Intron4	Intron4	Intron4	GO:2000145::regulation of cell motility	.	GO:0000077::DNA damage checkpoint;GO:0000781::chromosome, telomeric region;GO:0000790::nuclear chromatin;GO:0003682::chromatin binding;GO:0003689::DNA clamp loader activity;GO:0005634::nucleus;GO:0005654::nucleoplasm;GO:0005730::nucleolus;GO:0006281::DNA repair;GO:0006974::cellular response to DNA damage stimulus;GO:0007049::cell cycle;GO:0007093::mitotic cell cycle checkpoint;GO:0008156::negativ…	GO:2000145::regulation of cell motility
6	31795734	31795735	IP_peak_1725	4.07966	26153	31733506	31821888	ENSBTAG00000017061	SMARCAD1	-	1	ENSBTAG00000046473		429991	ENSBTAG00000012818	PDLIM5	228395	ENSBTAG00000017061	SMARCAD1	Intron2	Intron2	Intron2	.	.	.	.
19	34948253	34948254	IP_peak_890	3.20086	12503	34932550	34960757	ENSBTAG00000017090	SMCR8	-	1	ENSBTAG00000017087	TOP3A	13213	ENSBTAG00000014858	PRPSAP2	49185	ENSBTAG00000017090	SMCR8	Intron1	Intron1	Intron1	GO:0000785::chromatin;GO:0004860::protein kinase inhibitor activity;GO:0005654::nucleoplasm;GO:0005737::cytoplasm;GO:0006469::negative regulation of protein kinase activity;GO:0010506::regulation of autophagy;GO:0010629::negative regulation of gene expression;GO:0016242::negative regulation of macroautophagy;GO:0017112::Rab guanyl-nucleotide exchange factor activity;GO:0019901::protein kinase bin…	GO:0003676::nucleic acid binding;GO:0003677::DNA binding;GO:0003916::DNA topoisomerase activity;GO:0003917::DNA topoisomerase type I activity;GO:0005634::nucleus;GO:0005694::chromosome;GO:0006265::DNA topological change;GO:0008270::zinc ion binding;GO:0016605::PML body;GO:0016853::isomerase activity	GO:0000287::magnesium ion binding;GO:0004749::ribose phosphate diphosphokinase activity;GO:0009116::nucleoside metabolic process;GO:0009165::nucleotide biosynthetic process;GO:0060348::bone development	GO:0000785::chromatin;GO:0004860::protein kinase inhibitor activity;GO:0005654::nucleoplasm;GO:0005737::cytoplasm;GO:0006469::negative regulation of protein kinase activity;GO:0010506::regulation of autophagy;GO:0010629::negative regulation of gene expression;GO:0016242::negative regulation of macroautophagy;GO:0017112::Rab guanyl-nucleotide exchange factor activity;GO:0019901::protein kinase bin…
21	55946146	55946147	IP_peak_1135	5.02393	4688	55947482	55950835	ENSBTAG00000032132	ELL3	-	1	ENSBTAG00000047694	-	20485	ENSBTAG00000032130	CATSPER2	21378	ENSBTAG00000017196	PDIA3	UTR3	UTR3	UTR3	GO:0005634::nucleus;GO:0005654::nucleoplasm;GO:0005730::nucleolus;GO:0006351::transcription, DNA-templated;GO:0006354::DNA-templated transcription, elongation;GO:0006355::regulation of transcription, DNA-templated;GO:0006366::transcription from RNA polymerase II promoter;GO:0006368::transcription elongation from RNA polymerase II promoter;GO:0008023::transcription elongation factor complex;GO:001…	.	GO:0005216::ion channel activity;GO:0005227::calcium activated cation channel activity;GO:0005248::voltage-gated sodium channel activity;GO:0005886::plasma membrane;GO:0006811::ion transport;GO:0016020::membrane;GO:0016021::integral component of membrane;GO:0019228::neuronal action potential;GO:0030317::sperm motility;GO:0034220::ion transmembrane transport;GO:0035725::sodium ion transmembrane tr…	GO:0003723::RNA binding;GO:0003756::protein disulfide isomerase activity;GO:0005615::extracellular space;GO:0005634::nucleus;GO:0005783::endoplasmic reticulum;GO:0005925::focal adhesion;GO:0009986::cell surface;GO:0015037::peptide disulfide oxidoreductase activity;GO:0016853::isomerase activity;GO:0043209::myelin sheath;GO:0045454::cell redox homeostasis;GO:0055114::oxidation-reduction process;GO…
X	136204591	136204592	IP_peak_2535	3.80354	38311	136034407	136242903	ENSBTAG00000017209	GLRA2	-	1	ENSBTAG00000046613		56981	ENSBTAG00000018292	-	312255	ENSBTAG00000017209	GLRA2	Intron2	Intron2	Intron2	GO:0005216::ion channel activity;GO:0005230::extracellular ligand-gated ion channel activity;GO:0005886::plasma membrane;GO:0005887::integral component of plasma membrane;GO:0006810::transport;GO:0006811::ion transport;GO:0006821::chloride transport;GO:0007218::neuropeptide signaling pathway;GO:0016020::membrane;GO:0016021::integral component of membrane;GO:0016594::glycine binding;GO:0016934::ex…	.	.	GO:0005216::ion channel activity;GO:0005230::extracellular ligand-gated ion channel activity;GO:0005886::plasma membrane;GO:0005887::integral component of plasma membrane;GO:0006810::transport;GO:0006811::ion transport;GO:0006821::chloride transport;GO:0007218::neuropeptide signaling pathway;GO:0016020::membrane;GO:0016021::integral component of membrane;GO:0016594::glycine binding;GO:0016934::ex…
15	57121133	57121134	IP_peak_696	5.94877	1157	57120901	57122291	ENSBTAG00000008557		-	2	ENSBTAG00000047129	B3GNT6	113610	ENSBTAG00000027438	-	229175	ENSBTAG00000017218	ACER3	Intron3	Intron3	Intron3	.	.	GO:0000166::nucleotide binding;GO:0004383::guanylate cyclase activity;GO:0004672::protein kinase activity;GO:0005524::ATP binding;GO:0005886::plasma membrane;GO:0006182::cGMP biosynthetic process;GO:0006468::protein phosphorylation;GO:0007165::signal transduction;GO:0008074::guanylate cyclase complex, soluble;GO:0009190::cyclic nucleotide biosynthetic process;GO:0016020::membrane;GO:0016021::inte…	GO:0006672::ceramide metabolic process;GO:0008284::positive regulation of cell proliferation;GO:0016020::membrane;GO:0016021::integral component of membrane;GO:0016811::hydrolase activity, acting on carbon-nitrogen (but not peptide) bonds, in linear amides;GO:0030173::integral component of Golgi membrane;GO:0030176::integral component of endoplasmic reticulum membrane;GO:0046512::sphingosine bios…
15	57122034	57122035	IP_peak_697b	4.33257	256	57120901	57122291	ENSBTAG00000008557		-	2	ENSBTAG00000047129	B3GNT6	112709	ENSBTAG00000027438	-	230076	ENSBTAG00000017218	ACER3	Intron3	Intron3	Intron3	.	.	GO:0000166::nucleotide binding;GO:0004383::guanylate cyclase activity;GO:0004672::protein kinase activity;GO:0005524::ATP binding;GO:0005886::plasma membrane;GO:0006182::cGMP biosynthetic process;GO:0006468::protein phosphorylation;GO:0007165::signal transduction;GO:0008074::guanylate cyclase complex, soluble;GO:0009190::cyclic nucleotide biosynthetic process;GO:0016020::membrane;GO:0016021::inte…	GO:0006672::ceramide metabolic process;GO:0008284::positive regulation of cell proliferation;GO:0016020::membrane;GO:0016021::integral component of membrane;GO:0016811::hydrolase activity, acting on carbon-nitrogen (but not peptide) bonds, in linear amides;GO:0030173::integral component of Golgi membrane;GO:0030176::integral component of endoplasmic reticulum membrane;GO:0046512::sphingosine bios…
15	57121716	57121717	IP_peak_697a	3.62443	574	57120901	57122291	ENSBTAG00000008557		-	2	ENSBTAG00000047129	B3GNT6	113027	ENSBTAG00000027438	-	229758	ENSBTAG00000017218	ACER3	Intron3	Intron3	Intron3	.	.	GO:0000166::nucleotide binding;GO:0004383::guanylate cyclase activity;GO:0004672::protein kinase activity;GO:0005524::ATP binding;GO:0005886::plasma membrane;GO:0006182::cGMP biosynthetic process;GO:0006468::protein phosphorylation;GO:0007165::signal transduction;GO:0008074::guanylate cyclase complex, soluble;GO:0009190::cyclic nucleotide biosynthetic process;GO:0016020::membrane;GO:0016021::inte…	GO:0006672::ceramide metabolic process;GO:0008284::positive regulation of cell proliferation;GO:0016020::membrane;GO:0016021::integral component of membrane;GO:0016811::hydrolase activity, acting on carbon-nitrogen (but not peptide) bonds, in linear amides;GO:0030173::integral component of Golgi membrane;GO:0030176::integral component of endoplasmic reticulum membrane;GO:0046512::sphingosine bios…
19	33854404	33854405	IP_peak_889	7.61966	1280	33853788	33855685	ENSBTAG00000017246	UBB	-	1	ENSBTAG00000013274	CENPV	23961	ENSBTAG00000003014	TRPV2	19862	ENSBTAG00000017246	UBB	LastExon	LastExon	LastExon	GO:0005515::protein binding;GO:0005615::extracellular space;GO:0005634::nucleus;GO:0005737::cytoplasm;GO:0005739::mitochondrion;GO:0031398::positive regulation of protein ubiquitination;GO:0031982::vesicle;GO:0043005::neuron projection;GO:0043025::neuronal cell body;GO:0047497::mitochondrion transport along microtubule;GO:0048812::neuron projection morphogenesis;GO:0051881::regulation of mitochon…	GO:0000776::kinetochore;GO:0001667::ameboidal cell migration;GO:0005634::nucleus;GO:0005654::nucleoplasm;GO:0005829::cytosol;GO:0008152::metabolic process;GO:0015630::microtubule cytoskeleton;GO:0016846::carbon-sulfur lyase activity;GO:0031508::pericentric heterochromatin assembly;GO:0032467::positive regulation of cytokinesis;GO:0033044::regulation of chromosome organization;GO:0034508::centrome…	GO:0005216::ion channel activity;GO:0005261::cation channel activity;GO:0005262::calcium channel activity;GO:0005622::intracellular;GO:0005886::plasma membrane;GO:0005887::integral component of plasma membrane;GO:0006810::transport;GO:0006811::ion transport;GO:0009266::response to temperature stimulus;GO:0009408::response to heat;GO:0009986::cell surface;GO:0016020::membrane;GO:0016021::integral …	GO:0005515::protein binding;GO:0005615::extracellular space;GO:0005634::nucleus;GO:0005737::cytoplasm;GO:0005739::mitochondrion;GO:0031398::positive regulation of protein ubiquitination;GO:0031982::vesicle;GO:0043005::neuron projection;GO:0043025::neuronal cell body;GO:0047497::mitochondrion transport along microtubule;GO:0048812::neuron projection morphogenesis;GO:0051881::regulation of mitochon…
2	111820598	111820599	IP_peak_1002	12.3878	513	111820296	111821112	ENSBTAG00000005315	RPS6	-	2	ENSBTAG00000006432	KCNE4	167225	ENSBTAG00000011649	FARSB	242190	ENSBTAG00000017258	ACSL3	Intron1	Intron1	Intron1	.	.	.	.
X	38625969	38625970	IP_peak_2346	3.72241	8007	38609347	38633977	ENSBTAG00000017265	VBP1	-	1	ENSBTAG00000007813	CMC4	162692	ENSBTAG00000011648	TMLHE	242413	ENSBTAG00000017265	VBP1	Intron2	Intron2	Intron2	GO:0005829::cytosol;GO:0006457::protein folding;GO:0016272::prefoldin complex;GO:0043231::intracellular membrane-bounded organelle	GO:0005739::mitochondrion;GO:0005758::mitochondrial intermembrane space	GO:0005506::iron ion binding;GO:0005739::mitochondrion;GO:0016491::oxidoreductase activity;GO:0016702::oxidoreductase activity, acting on single donors with incorporation of molecular oxygen, incorporation of two atoms of oxygen;GO:0045329::carnitine biosynthetic process;GO:0050353::trimethyllysine dioxygenase activity;GO:0055114::oxidation-reduction process	GO:0005829::cytosol;GO:0006457::protein folding;GO:0016272::prefoldin complex;GO:0043231::intracellular membrane-bounded organelle
7	54249103	54249104	IP_peak_1840	4.16288	-24373	54224152	54224730	ENSBTAG00000047946	-	-	1	ENSBTAG00000017371	RELL2	110726	ENSBTAG00000047946	-	24373	ENSBTAG00000017349	PCDHGC3	Intron1	Intron1	Intron1	.	.	.	.
7	54280216	54280217	IP_peak_1842	4.01102	-55486	54224152	54224730	ENSBTAG00000047946	-	-	1	ENSBTAG00000017371	RELL2	79613	ENSBTAG00000047946	-	55486	ENSBTAG00000017349	PCDHGC3	UTR3	UTR3	UTR3	.	.	.	.
7	54250303	54250304	IP_peak_1841	3.90839	-25573	54224152	54224730	ENSBTAG00000047946	-	-	1	ENSBTAG00000017371	RELL2	109526	ENSBTAG00000047946	-	25573	ENSBTAG00000017349	PCDHGC3	Intron1	Intron1	Intron1	.	.	.	.
1	107806958	107806959	IP_peak_149	4.07966	-12809	107819768	107820090	ENSBTAG00000045275		+	1	ENSBTAG00000045275		12809	ENSBTAG00000017322	ARL14	118784	ENSBTAG00000017416	KPNA4	Intron5	Intron5	Intron5	.	.	.	GO:0005634::nucleus;GO:0005643::nuclear pore;GO:0005654::nucleoplasm;GO:0005737::cytoplasm;GO:0005829::cytosol;GO:0006606::protein import into nucleus;GO:0006607::NLS-bearing protein import into nucleus;GO:0006810::transport;GO:0008139::nuclear localization sequence binding;GO:0008565::protein transporter activity;GO:0015031::protein transport;GO:0042542::response to hydrogen peroxide;GO:0070062:…
10	7354608	7354609	IP_peak_207	3.20086	15182	7339426	7502908	ENSBTAG00000017507	SV2C	+	1	ENSBTAG00000000897	IQGAP2	199656	ENSBTAG00000007114	POC5	309975	ENSBTAG00000017507	SV2C	Intron1	Intron1	Intron1	.	.	.	.
19	13927729	13927730	IP_peak_869	3.27877	-7126	13934856	13934972	ENSBTAG00000043388		+	1	ENSBTAG00000043388		7126	ENSBTAG00000012675	MYO19	736842	ENSBTAG00000017567	-	Intron10	Intron10	Intron10	.	.	GO:0000166::nucleotide binding;GO:0003774::motor activity;GO:0003779::actin binding;GO:0005524::ATP binding;GO:0005739::mitochondrion;GO:0005741::mitochondrial outer membrane;GO:0016459::myosin complex;GO:0016887::ATPase activity;GO:0032027::myosin light chain binding;GO:0032465::regulation of cytokinesis;GO:0060002::plus-end directed microfilament motor activity;GO:0090140::regulation of mitocho…	GO:0000166::nucleotide binding;GO:0003824::catalytic activity;GO:0003989::acetyl-CoA carboxylase activity;GO:0004075::biotin carboxylase activity;GO:0005524::ATP binding;GO:0006633::fatty acid biosynthetic process;GO:0016874::ligase activity;GO:0046872::metal ion binding
1	9920615	9920616	IP_peak_9	8.52109	54850	9865765	9865871	ENSBTAG00000042557		+	1	ENSBTAG00000000605	ATP5J	149064	ENSBTAG00000045024		857769	ENSBTAG00000017753	APP	UTR3	UTR3	UTR3	.	GO:0000276::mitochondrial proton-transporting ATP synthase complex, coupling factor F(o);GO:0005739::mitochondrion;GO:0005743::mitochondrial inner membrane;GO:0005753::mitochondrial proton-transporting ATP synthase complex;GO:0006810::transport;GO:0006811::ion transport;GO:0015078::hydrogen ion transmembrane transporter activity;GO:0015986::ATP synthesis coupled proton transport;GO:0015992::proto…	.	GO:0001934::positive regulation of protein phosphorylation;GO:0001967::suckling behavior;GO:0002265::astrocyte activation involved in immune response;GO:0003677::DNA binding;GO:0004867::serine-type endopeptidase inhibitor activity;GO:0005102::receptor binding;GO:0005615::extracellular space;GO:0005641::nuclear envelope lumen;GO:0005737::cytoplasm;GO:0005768::endosome;GO:0005790::smooth endoplasmi…
X	141233456	141233457	IP_peak_2551	5.94877	30471	141156364	141263928	ENSBTAG00000017785	FRMPD4	-	1	ENSBTAG00000047462	-	1445654	ENSBTAG00000020803	-	129157	ENSBTAG00000017785	FRMPD4	Intron2	Intron2	Intron2	GO:0005546::phosphatidylinositol-4,5-bisphosphate binding;GO:0005856::cytoskeleton;GO:0043197::dendritic spine;GO:0043234::protein complex;GO:0051835::positive regulation of synapse structural plasticity	.	GO:0000287::magnesium ion binding;GO:0004749::ribose phosphate diphosphokinase activity;GO:0009165::nucleotide biosynthetic process	GO:0005546::phosphatidylinositol-4,5-bisphosphate binding;GO:0005856::cytoskeleton;GO:0043197::dendritic spine;GO:0043234::protein complex;GO:0051835::positive regulation of synapse structural plasticity
16	34309635	34309636	IP_peak_717	7.44816	176987	34132648	34404652	ENSBTAG00000017788	AKT3	+	1	ENSBTAG00000007566	CEP170	383743	ENSBTAG00000033127	C1orf100	709907	ENSBTAG00000017788	AKT3	Intron4	Intron4	Intron4	GO:0000002::mitochondrial genome maintenance;GO:0000166::nucleotide binding;GO:0004672::protein kinase activity;GO:0004674::protein serine/threonine kinase activity;GO:0005524::ATP binding;GO:0005622::intracellular;GO:0005886::plasma membrane;GO:0006468::protein phosphorylation;GO:0007165::signal transduction;GO:0016301::kinase activity;GO:0016310::phosphorylation;GO:0016740::transferase activity…	GO:0005813::centrosome;GO:0005814::centriole;GO:0005829::cytosol;GO:0031965::nuclear membrane	.	GO:0000002::mitochondrial genome maintenance;GO:0000166::nucleotide binding;GO:0004672::protein kinase activity;GO:0004674::protein serine/threonine kinase activity;GO:0005524::ATP binding;GO:0005622::intracellular;GO:0005886::plasma membrane;GO:0006468::protein phosphorylation;GO:0007165::signal transduction;GO:0016301::kinase activity;GO:0016310::phosphorylation;GO:0016740::transferase activity…
24	45115269	45115270	IP_peak_1245	3.22608	89813	45025456	45141793	ENSBTAG00000018088	SETBP1	+	1	ENSBTAG00000043469		412858	ENSBTAG00000011038	MC2R	1090716	ENSBTAG00000018088	SETBP1	Intron1	Intron1	Intron1	.	.	.	.
2	58691771	58691772	IP_peak_962	3.90839	72320	58619451	58619545	ENSBTAG00000045146		+	1	ENSBTAG00000001627	-	451453	ENSBTAG00000017629	-	135963	ENSBTAG00000018147	NXPH2	LastIntron	LastIntron	LastIntron	.	.	.	.
19	49331422	49331423	IP_peak_902	2.34354	732	49332072	49332155	ENSBTAG00000045885		-	1	ENSBTAG00000014002	CEP95	6777	ENSBTAG00000018420	POLG2	2822	ENSBTAG00000018423	DDX5	LastExon	LastExon	LastExon	.	.	.	.
27	14715391	14715392	IP_peak_1324	5.02393	9370	14706021	14708632	ENSBTAG00000018453	ANKRD37	+	1	ENSBTAG00000034430	C4orf47	16632	ENSBTAG00000005094	LRP2BP	16332	ENSBTAG00000018454	UFSP2	Intron7	Intron7	Intron7	GO:0005634::nucleus;GO:0005737::cytoplasm;GO:0005739::mitochondrion;GO:0005829::cytosol	GO:0005813::centrosome	.	GO:0005634::nucleus;GO:0005737::cytoplasm;GO:0005783::endoplasmic reticulum;GO:0006508::proteolysis;GO:0016790::thiolester hydrolase activity;GO:0033146::regulation of intracellular estrogen receptor signaling pathway;GO:0071567::UFM1 hydrolase activity
13	31945422	31945423	IP_peak_466b	2.79908	410	31945012	31952941	ENSBTAG00000018463	VIM	+	1	ENSBTAG00000002658	STAM	444752	ENSBTAG00000020546	TRDMT1	39867	ENSBTAG00000018463	VIM	Exon1	Exon1	Exon1	GO:0001701::in utero embryonic development;GO:0003725::double-stranded RNA binding;GO:0005198::structural molecule activity;GO:0005200::structural constituent of cytoskeleton;GO:0005212::structural constituent of eye lens;GO:0005515::protein binding;GO:0005634::nucleus;GO:0005737::cytoplasm;GO:0005777::peroxisome;GO:0005829::cytosol;GO:0005856::cytoskeleton;GO:0005882::intermediate filament;GO:00…	GO:0005622::intracellular;GO:0006886::intracellular protein transport;GO:1903543::NA;GO:1903551::NA	GO:0003723::RNA binding;GO:0005634::nucleus;GO:0005737::cytoplasm;GO:0008033::tRNA processing;GO:0008168::methyltransferase activity;GO:0008175::tRNA methyltransferase activity;GO:0016740::transferase activity;GO:0030488::tRNA methylation;GO:0032259::methylation	GO:0001701::in utero embryonic development;GO:0003725::double-stranded RNA binding;GO:0005198::structural molecule activity;GO:0005200::structural constituent of cytoskeleton;GO:0005212::structural constituent of eye lens;GO:0005515::protein binding;GO:0005634::nucleus;GO:0005737::cytoplasm;GO:0005777::peroxisome;GO:0005829::cytosol;GO:0005856::cytoskeleton;GO:0005882::intermediate filament;GO:00…
13	31945232	31945233	IP_peak_466a	14.3128	220	31945012	31952941	ENSBTAG00000018463	VIM	+	1	ENSBTAG00000002658	STAM	444942	ENSBTAG00000020546	TRDMT1	39677	ENSBTAG00000018463	VIM	Exon1	Exon1	Exon1	GO:0001701::in utero embryonic development;GO:0003725::double-stranded RNA binding;GO:0005198::structural molecule activity;GO:0005200::structural constituent of cytoskeleton;GO:0005212::structural constituent of eye lens;GO:0005515::protein binding;GO:0005634::nucleus;GO:0005737::cytoplasm;GO:0005777::peroxisome;GO:0005829::cytosol;GO:0005856::cytoskeleton;GO:0005882::intermediate filament;GO:00…	GO:0005622::intracellular;GO:0006886::intracellular protein transport;GO:1903543::NA;GO:1903551::NA	GO:0003723::RNA binding;GO:0005634::nucleus;GO:0005737::cytoplasm;GO:0008033::tRNA processing;GO:0008168::methyltransferase activity;GO:0008175::tRNA methyltransferase activity;GO:0016740::transferase activity;GO:0030488::tRNA methylation;GO:0032259::methylation	GO:0001701::in utero embryonic development;GO:0003725::double-stranded RNA binding;GO:0005198::structural molecule activity;GO:0005200::structural constituent of cytoskeleton;GO:0005212::structural constituent of eye lens;GO:0005515::protein binding;GO:0005634::nucleus;GO:0005737::cytoplasm;GO:0005777::peroxisome;GO:0005829::cytosol;GO:0005856::cytoskeleton;GO:0005882::intermediate filament;GO:00…
29	6312465	6312466	IP_peak_1383	2.31504	149774	6351877	6462240	ENSBTAG00000011813	TYR	-	1	ENSBTAG00000048061	-	816044	ENSBTAG00000007397	FOLH1	335133	ENSBTAG00000018540	NOX4	LastIntron	LastIntron	LastIntron	.	.	.	.
5	2097325	2097326	IP_peak_1582	6.20515	189400	1907925	2352693	ENSBTAG00000018575	TRHDE	+	1	ENSBTAG00000035083	ATXN7L3B	1951562	ENSBTAG00000012267	ZFC3H1	819808	ENSBTAG00000018575	TRHDE	Intron3	Intron3	Intron3	GO:0004177::aminopeptidase activity;GO:0005737::cytoplasm;GO:0005886::plasma membrane;GO:0006508::proteolysis;GO:0007165::signal transduction;GO:0007267::cell-cell signaling;GO:0008217::regulation of blood pressure;GO:0008237::metallopeptidase activity;GO:0008270::zinc ion binding;GO:0016020::membrane;GO:0016021::integral component of membrane;GO:0042277::peptide binding;GO:0043171::peptide catab…	.	GO:0003723::RNA binding;GO:0005615::extracellular space;GO:0006396::RNA processing	GO:0004177::aminopeptidase activity;GO:0005737::cytoplasm;GO:0005886::plasma membrane;GO:0006508::proteolysis;GO:0007165::signal transduction;GO:0007267::cell-cell signaling;GO:0008217::regulation of blood pressure;GO:0008237::metallopeptidase activity;GO:0008270::zinc ion binding;GO:0016020::membrane;GO:0016021::integral component of membrane;GO:0042277::peptide binding;GO:0043171::peptide catab…
7	75267276	75267277	IP_peak_1866	2.43654	22775	75244501	75244626	ENSBTAG00000042626		+	1	ENSBTAG00000013262	GABRA6	255263	ENSBTAG00000016841	ATP10B	794774	ENSBTAG00000018585	GABRB2	Intron5	Intron5	Intron5	.	.	.	.
22	49501608	49501609	IP_peak_1178	8.73245	1810	49499798	49501972	ENSBTAG00000018628	RPL29	+	1	ENSBTAG00000037377	ABHD14B	15215	ENSBTAG00000004118	ALAS1	244842	ENSBTAG00000018628	RPL29	LastExon	LastExon	LastExon	.	.	.	.
1	140907670	140907671	IP_peak_190	6.06595	5653	140906955	140913324	ENSBTAG00000018768	-	-	1	ENSBTAG00000013629	WRB	36338	ENSBTAG00000013602	BRWD1	44265	ENSBTAG00000018768	-	UTR3	UTR3	UTR3	GO:0000785::chromatin;GO:0003677::DNA binding;GO:0005634::nucleus;GO:0031492::nucleosomal DNA binding	GO:0005783::endoplasmic reticulum;GO:0005789::endoplasmic reticulum membrane;GO:0016020::membrane;GO:0016021::integral component of membrane;GO:0071816::tail-anchored membrane protein insertion into ER membrane	GO:0005634::nucleus;GO:0005730::nucleolus;GO:0005829::cytosol;GO:0006357::regulation of transcription from RNA polymerase II promoter;GO:0007010::cytoskeleton organization;GO:0008360::regulation of cell shape	GO:0000785::chromatin;GO:0003677::DNA binding;GO:0005634::nucleus;GO:0031492::nucleosomal DNA binding
[truncated: 2,180 more rows]
