# Supplementary material for: Novel mycoplasma nucleomodulin MbovP475 decreased cell viability by regulating expression of CRYAB and MCF2L2
Source: Virulence. 2022 Sep 19;13(1):1590–613. doi: 10.1080/21505594.2022.2117762 (PMC9487752; doi:10.1080/21505594.2022.2117762)
Supplement: Supplemental Material [file KVIR_A_2117762_SM4774.zip › supplementary/Supplementary Data 2.xlsx]

## Sheet: Sheet1
The list of 194 MbovP475-regulated genes
Chromosome	PeakStart	PeakEnd	PeakName	-LOG10(qvalue)	Distance	GeneStart	GeneEnd	ClosestTSS_ID	ClosestTSS_Symbol
X	36579739	36579740	IP_peak_2321	3.62443	-1967	36572545	36577772	ENSBTAG00000047971	KIR3DL1
14	49556523	49556524	IP_peak_554	3.811	-1959	49558483	49588327	ENSBTAG00000007303	RAD21
19	63220925	63220926	IP_peak_910	5.60467	-1677	63070089	63219248	ENSBTAG00000033680	CEP112
7	4816987	4816988	IP_peak_1804	4.33257	-1629	4818617	4831161	ENSBTAG00000008578	LSM4
10	85760489	85760490	IP_peak_269	3.33206	-1450	85743347	85759039	ENSBTAG00000020334	ENTPD5
X	40416336	40416337	IP_peak_2348	3.20086	-1408	40417745	40423500	ENSBTAG00000033032	FAM50A
14	65082754	65082755	IP_peak_572	2.43654	-1345	65081265	65081409	ENSBTAG00000045224
7	46405203	46405204	IP_peak_1830	3.80354	-1242	46406446	46406564	ENSBTAG00000046106
13	47555059	47555060	IP_peak_477	4.33207	-1083	47553870	47553976	ENSBTAG00000042488
12	39639330	39639331	IP_peak_391	3.90839	-1065	39640396	39640466	ENSBTAG00000045045
16	28093759	28093760	IP_peak_714	3.49467	-887	28088797	28092872	ENSBTAG00000012705	DEGS1
24	38169066	38169067	IP_peak_1238	5.58341	-868	38169935	38170063	ENSBTAG00000045020
9	105681172	105681173	IP_peak_2196	4.32633	-817	105681990	105684410	ENSBTAG00000007686
18	46870306	46870307	IP_peak_832	2.41987	-816	46864524	46869490	ENSBTAG00000019679	SYNE4
10	28213696	28213697	IP_peak_224	2.31504	-779	28211979	28212917	ENSBTAG00000038963
8	45491091	45491092	IP_peak_1962	5.28469	-761	45491853	45491945	ENSBTAG00000045233
8	61997603	61997604	IP_peak_1987	3.22608	-699	61998303	62014122	ENSBTAG00000012243	POLR1E
24	42061241	42061242	IP_peak_1243	3.22608	-699	42061941	42079438	ENSBTAG00000021250	RALBP1
23	17091896	17091897	IP_peak_1195	2.31504	-675	17092572	17115947	ENSBTAG00000006015	POLH
1	57341458	57341459	IP_peak_71	3.90839	-562	57326875	57340896	ENSBTAG00000016556	GCSAM
5	51209720	51209721	IP_peak_1638	4.39881	-556	51209080	51209164	ENSBTAG00000029994
1	84324530	84324531	IP_peak_104a	17.2911	-439	84324970	84525526	ENSBTAG00000010394	MCF2L2
15	34218624	34218625	IP_peak_680	4.70182	-401	34218136	34218223	ENSBTAG00000043462
9	52047973	52047974	IP_peak_2125	3.90839	-399	52048373	52048800	ENSBTAG00000033109
12	69576054	69576055	IP_peak_410	4.11963	-327	69574459	69575727	ENSBTAG00000047008
19	51869903	51869904	IP_peak_904	2.61782	-227	51870131	51870214	ENSBTAG00000047677
8	59427430	59427431	IP_peak_1983	3.22608	-217	59427078	59427213	ENSBTAG00000042498
1	67116879	67116880	IP_peak_79	2.34354	-210	67082115	67116669	ENSBTAG00000004705	ILDR1
X	29091044	29091045	IP_peak_2281	10.6648	-201	29091246	29091757	ENSBTAG00000039870
24	57125667	57125668	IP_peak_1253	2.31504	-193	57125861	57134072	ENSBTAG00000007347	ST8SIA3
19	11622680	11622681	IP_peak_867	5.02393	-182	11622863	11623428	ENSBTAG00000047777
15	13987149	13987150	IP_peak_664	3.90839	-108	13987258	13987770	ENSBTAG00000009511
3	101817821	101817822	IP_peak_1523	2.9599	-95	101817654	101817726	ENSBTAG00000042292
3	34054714	34054715	IP_peak_1458	3.22608	-80	34054795	34060289	ENSBTAG00000014083	AMIGO1
25	17730146	17730147	IP_peak_1258	5.62444	-31	17730046	17730115	ENSBTAG00000046240
18	50368448	50368449	IP_peak_835	7.71821	-19	50368468	50369398	ENSBTAG00000037966
7	14014685	14014686	IP_peak_1810	2.86999	10	14012314	14014696	ENSBTAG00000016721
12	33648364	33648365	IP_peak_386	7.54285	40	33647815	33648405	ENSBTAG00000016116
28	3159710	3159711	IP_peak_1348	5.08049	46	3159664	3160998	ENSBTAG00000004624
25	28507631	28507632	IP_peak_1261	8.41215	52	28507375	28507684	ENSBTAG00000046622
1	140578564	140578565	IP_peak_189	5.86499	63	140578416	140578628	ENSBTAG00000046620
10	59131658	59131659	IP_peak_246	4.07966	81	59077123	59131740	ENSBTAG00000002576	GLDN
1	84325053	84325054	IP_peak_104b	11.442	83	84324970	84525526	ENSBTAG00000010394	MCF2L2
1	84325053	84325054	IP_peak_104b	11.442	83	84324970	84525526	ENSBTAG00000010394	MCF2L2
X	84902259	84902260	IP_peak_2437	4.24306	84	84901862	84902344	ENSBTAG00000023277
6	22671630	22671631	IP_peak_1716	6.20515	108	22671263	22671739	ENSBTAG00000046850
6	22671630	22671631	IP_peak_1716	6.20515	108	22671263	22671739	ENSBTAG00000046850
5	102101032	102101033	IP_peak_1680	5.02393	109	102100648	102101142	ENSBTAG00000003197
X	35769454	35769455	IP_peak_2302	2.9599	117	35769065	35769572	ENSBTAG00000045777
11	56969155	56969156	IP_peak_328	7.99793	121	56969034	56969285	ENSBTAG00000000168
7	23580705	23580706	IP_peak_1817	14.3024	127	23580042	23580833	ENSBTAG00000031205
7	21247517	21247518	IP_peak_1812	19.2576	131	21247239	21247649	ENSBTAG00000045914
9	16325957	16325958	IP_peak_2068	12.6839	133	16325798	16326091	ENSBTAG00000016391
15	22570117	22570118	IP_peak_676	6.95301	138	22566929	22570256	ENSBTAG00000000434	CRYAB
12	25281240	25281241	IP_peak_380	9.17388	139	25281101	25281531	ENSBTAG00000035493
12	25281240	25281241	IP_peak_380	9.17388	139	25281101	25281531	ENSBTAG00000035493
3	16507720	16507721	IP_peak_1451	23.6913	140	16507484	16507861	ENSBTAG00000018987
2	43382490	43382491	IP_peak_947	4.33257	141	43381652	43382632	ENSBTAG00000012816
13	17508905	17508906	IP_peak_450	3.33206	144	17486172	17509050	ENSBTAG00000021951	RBM17
2	122169912	122169913	IP_peak_1007	9.65148	145	122169405	122170058	ENSBTAG00000027930
8	60244191	60244192	IP_peak_1984	14.3024	151	60244066	60244343	ENSBTAG00000042458
10	26814407	26814408	IP_peak_223	73.1844	151	26814256	26814588	ENSBTAG00000044427
9	2106041	2106042	IP_peak_2048	8.52109	154	2105887	2106183	ENSBTAG00000048185
25	1417560	1417561	IP_peak_1256	14.5376	155	1394201	1417716	ENSBTAG00000048229
25	1417560	1417561	IP_peak_1256	14.5376	155	1394201	1417716	ENSBTAG00000048229
12	18173797	18173798	IP_peak_377b	9.31879	160	18173185	18173958	ENSBTAG00000003560
4	46612463	46612464	IP_peak_1542	12.6201	161	46611814	46612625	ENSBTAG00000047286
X	23420979	23420980	IP_peak_2260	5.86499	161	23420854	23421141	ENSBTAG00000047089
4	46612463	46612464	IP_peak_1542	12.6201	161	46611814	46612625	ENSBTAG00000047286
23	24977804	24977805	IP_peak_1203	55.6328	162	24977642	24977972	ENSBTAG00000043250
3	78440058	78440059	IP_peak_1509	10.8222	166	78439929	78440225	ENSBTAG00000045818
3	78440058	78440059	IP_peak_1509	10.8222	166	78439929	78440225	ENSBTAG00000045818
1	54654626	54654627	IP_peak_69	7.73977	168	54654216	54654795	ENSBTAG00000000609
X	62152481	62152482	IP_peak_2393	6.199	168	62152313	62152687	ENSBTAG00000046820
2	47998784	47998785	IP_peak_953	3.04213	170	47998614	47999416	ENSBTAG00000016081
16	11058061	11058062	IP_peak_713	12.3573	178	11057883	11058607	ENSBTAG00000014862	HMGB1
X	66723218	66723219	IP_peak_2404c	16.3197	178	66722399	66723397	ENSBTAG00000016688
28	30766585	30766586	IP_peak_1366	6.6833	178	30766407	30766924	ENSBTAG00000023037
21	14304686	14304687	IP_peak_1110	14.1123	181	14304505	14304970	ENSBTAG00000027075
6	74150267	74150268	IP_peak_1779	4.33613	188	74071067	74150456	ENSBTAG00000019368	IGFBP7
5	110536531	110536532	IP_peak_1682	2.43654	190	110486531	110536722	ENSBTAG00000009668	TMEM184B
19	13525628	13525629	IP_peak_868a	4.33257	196	13525432	13526742	ENSBTAG00000000560
5	47736925	47736926	IP_peak_1636	4.79185	197	47736728	47737193	ENSBTAG00000031786	FAU
15	54468204	54468205	IP_peak_695	16.3197	197	54468007	54468423	ENSBTAG00000027610
5	47736925	47736926	IP_peak_1636	4.79185	197	47736728	47737193	ENSBTAG00000031786	FAU
3	83474768	83474769	IP_peak_1511	10.1966	197	83474568	83474966	ENSBTAG00000048179
9	42569002	42569003	IP_peak_2108	4.14638	198	42568764	42569201	ENSBTAG00000023792
9	42569002	42569003	IP_peak_2108	4.14638	198	42568764	42569201	ENSBTAG00000023792
26	14093294	14093295	IP_peak_1286	10.2513	199	14093095	14093609	ENSBTAG00000046100
4	93662500	93662501	IP_peak_1565	4.66865	204	93662296	93662746	ENSBTAG00000047361
4	93662500	93662501	IP_peak_1565	4.66865	204	93662296	93662746	ENSBTAG00000047361
13	64372785	64372786	IP_peak_491	18.4988	207	64372559	64372993	ENSBTAG00000046623
13	64372785	64372786	IP_peak_491	18.4988	207	64372559	64372993	ENSBTAG00000046623
28	7446758	7446759	IP_peak_1353	4.11963	208	7444901	7446967	ENSBTAG00000046841	IRF2BP2
4	62081198	62081199	IP_peak_1551	4.98931	210	62080988	62082357	ENSBTAG00000012081
X	29091462	29091463	IP_peak_2282	8.90178	216	29091246	29091757	ENSBTAG00000039870
9	30224167	30224168	IP_peak_2085a	5.02393	219	30223948	30224832	ENSBTAG00000035379
19	45250389	45250390	IP_peak_899	37.36	219	45241325	45250609	ENSBTAG00000013534	GFAP
9	30224167	30224168	IP_peak_2085a	5.02393	219	30223948	30224832	ENSBTAG00000035379
13	31945232	31945233	IP_peak_466a	14.3128	220	31945012	31952941	ENSBTAG00000018463	VIM
1	88532833	88532834	IP_peak_117	4.16288	227	88504290	88533061	ENSBTAG00000009232	PIK3CA
17	53142744	53142745	IP_peak_778a	6.99766	233	53142511	53143425	ENSBTAG00000032436
5	65648490	65648491	IP_peak_1652	8.38614	235	65648255	65648799	ENSBTAG00000008020
5	82260553	82260554	IP_peak_1665	6.20515	236	82260539	82260790	ENSBTAG00000006530
1	77092522	77092523	IP_peak_96	12.5229	236	77092288	77092759	ENSBTAG00000006813
3	14353897	14353898	IP_peak_1450	11.0053	239	14353658	14354168	ENSBTAG00000021649
3	36547060	36547061	IP_peak_1461	5.94877	243	36546817	36547268	ENSBTAG00000031401
10	85463304	85463305	IP_peak_268	12.5229	247	85463046	85463552	ENSBTAG00000009783
26	9498477	9498478	IP_peak_1276	5.02393	251	9498226	9595849	ENSBTAG00000009498	PTEN
2	122343486	122343487	IP_peak_1008	16.9954	252	122343234	122344583	ENSBTAG00000040518
15	57122034	57122035	IP_peak_697b	4.33257	256	57120901	57122291	ENSBTAG00000008557
15	57122034	57122035	IP_peak_697b	4.33257	256	57120901	57122291	ENSBTAG00000008557
3	60347087	60347088	IP_peak_1496	6.17367	275	60346812	60347472	ENSBTAG00000046450
17	44569296	44569297	IP_peak_776	2.34354	278	44506802	44569575	ENSBTAG00000003840	GUCY1B3
20	6595820	6595821	IP_peak_1019	4.07966	286	6595534	6657251	ENSBTAG00000016002	FAM169A
22	7112020	7112021	IP_peak_1148	4.98931	292	7111728	7112287	ENSBTAG00000025595	-
21	23119625	23119626	IP_peak_1114	3.20086	310	23119315	23262118	ENSBTAG00000015909	PDE8A
28	21868399	21868400	IP_peak_1362	4.14638	311	21867759	21868711	ENSBTAG00000036111
29	28137319	28137320	IP_peak_1410	3.49467	314	28137005	28137881	ENSBTAG00000022372
13	51930381	51930382	IP_peak_482	2.43654	314	51930067	51930888	ENSBTAG00000027412
3	53472745	53472746	IP_peak_1482	5.46828	322	53472423	53472479	ENSBTAG00000047838
20	2986141	2986142	IP_peak_1016	5.31398	344	2985749	2986486	ENSBTAG00000034824
20	2986141	2986142	IP_peak_1016	5.31398	344	2985749	2986486	ENSBTAG00000034824
29	40214880	40214881	IP_peak_1418	2.67993	346	40214778	40215227	ENSBTAG00000031483
5	39643410	39643411	IP_peak_1624b	5.94877	372	39642691	39643783	ENSBTAG00000001079
7	14948954	14948955	IP_peak_1811	2.86999	375	14947960	14949330	ENSBTAG00000046808
4	14000843	14000844	IP_peak_1532	3.90839	397	14000446	14001033	ENSBTAG00000020685
21	55609937	55609938	IP_peak_1134	6.20515	400	55609537	55610119	ENSBTAG00000000425
13	31945422	31945423	IP_peak_466b	2.79908	410	31945012	31952941	ENSBTAG00000018463	VIM
2	43530146	43530147	IP_peak_948	5.94877	417	43529729	43530624	ENSBTAG00000033143
19	51870572	51870573	IP_peak_905	4.94366	441	51870131	51870214	ENSBTAG00000047677
4	104930185	104930186	IP_peak_1576	3.90839	445	104930513	104930631	ENSBTAG00000037108
7	34616370	34616371	IP_peak_1823	12.6807	452	34615435	34616823	ENSBTAG00000046688
4	17768391	17768392	IP_peak_1533	5.18999	466	17767925	17769016	ENSBTAG00000045937
X	126049430	126049431	IP_peak_2512	21.2646	481	126048949	126049743	ENSBTAG00000006383
18	63388246	63388247	IP_peak_851	5.58341	481	63381416	63388728	ENSBTAG00000006487	RPS9
23	28505828	28505829	IP_peak_1207	3.62443	483	28502524	28506312	ENSBTAG00000002069	BOLA
2	107981806	107981807	IP_peak_1001	25.1247	484	107981292	107982291	ENSBTAG00000013799
15	19828030	19828031	IP_peak_671	3.90839	503	19828450	19828534	ENSBTAG00000046145
2	111820598	111820599	IP_peak_1002	12.3878	513	111820296	111821112	ENSBTAG00000005315	RPS6
2	111820598	111820599	IP_peak_1002	12.3878	513	111820296	111821112	ENSBTAG00000005315	RPS6
2	92995141	92995142	IP_peak_986	6.20515	564	92993922	92995706	ENSBTAG00000040367	RPL15
12	18173387	18173388	IP_peak_377a	11.7967	570	18173185	18173958	ENSBTAG00000003560
2	43382059	43382060	IP_peak_946	3.80354	572	43381652	43382632	ENSBTAG00000012816
15	57121716	57121717	IP_peak_697a	3.62443	574	57120901	57122291	ENSBTAG00000008557
15	57121716	57121717	IP_peak_697a	3.62443	574	57120901	57122291	ENSBTAG00000008557
10	99351810	99351811	IP_peak_280	2.31504	588	99351222	99352544	ENSBTAG00000002900
X	57664810	57664811	IP_peak_2381	5.02393	597	57664213	57664899	ENSBTAG00000022204
9	30224564	30224565	IP_peak_2085b	7.44352	616	30223948	30224832	ENSBTAG00000035379
X	66722780	66722781	IP_peak_2404b	5.29636	616	66722399	66723397	ENSBTAG00000016688
9	30224564	30224565	IP_peak_2085b	7.44352	616	30223948	30224832	ENSBTAG00000035379
17	53143155	53143156	IP_peak_778b	10.2321	644	53142511	53143425	ENSBTAG00000032436
24	13077987	13077988	IP_peak_1217	9.08008	648	13077339	13078261	ENSBTAG00000045568
16	41508055	41508056	IP_peak_719	3.90408	654	41507401	41508463	ENSBTAG00000009621
7	40468450	40468451	IP_peak_1826	11.7967	730	40467799	40469181	ENSBTAG00000046034
19	49331422	49331423	IP_peak_902	2.34354	732	49332072	49332155	ENSBTAG00000045885
X	66722637	66722638	IP_peak_2404a	4.11731	759	66722399	66723397	ENSBTAG00000016688
13	38980334	38980335	IP_peak_473	5.8378	782	38980088	38981117	ENSBTAG00000012276
13	38980334	38980335	IP_peak_473	5.8378	782	38980088	38981117	ENSBTAG00000012276
7	63816909	63816910	IP_peak_1850	7.425	821	63816088	63900637	ENSBTAG00000001692	NDST1
2	60616656	60616657	IP_peak_963	6.20515	828	60615828	60616790	ENSBTAG00000021755
19	13526294	13526295	IP_peak_868b	6.17367	862	13525432	13526742	ENSBTAG00000000560
21	68600287	68600288	IP_peak_1139	2.82601	916	68595873	68601204	ENSBTAG00000006270	HSP90AA1
X	57985107	57985108	IP_peak_2386	3.20086	927	57984883	57986035	ENSBTAG00000047211
15	14641171	14641172	IP_peak_666	3.22608	945	14640226	14707505	ENSBTAG00000016557	MTMR2
12	707438	707439	IP_peak_366b	15.4524	968	707018	708407	ENSBTAG00000035926
5	39642752	39642753	IP_peak_1624a	3.22608	1030	39642691	39643783	ENSBTAG00000001079
2	6717652	6717653	IP_peak_911	3.01268	1061	6716591	6740329	ENSBTAG00000010498	SLC40A1
10	87345553	87345554	IP_peak_272	4.98931	1077	87344476	87346625	ENSBTAG00000026909
6	26104117	26104118	IP_peak_1720	7.99793	1095	26103022	26104344	ENSBTAG00000004428	H2AFZ
X	57270393	57270394	IP_peak_2380a	6.20515	1113	57269280	57270782	ENSBTAG00000006026	BEX3
15	57121133	57121134	IP_peak_696	5.94877	1157	57120901	57122291	ENSBTAG00000008557
15	57121133	57121134	IP_peak_696	5.94877	1157	57120901	57122291	ENSBTAG00000008557
28	24990668	24990669	IP_peak_1365	5.02393	1166	24991760	24991835	ENSBTAG00000044637
19	24089978	24089979	IP_peak_882	4.33257	1173	24088805	24158415	ENSBTAG00000016806	PAFAH1B1
7	21253636	21253637	IP_peak_1813	7.408	1198	21252438	21261327	ENSBTAG00000004258
X	57270527	57270528	IP_peak_2380b	6.20515	1247	57269280	57270782	ENSBTAG00000006026	BEX3
21	21437697	21437698	IP_peak_1113	5.09866	1256	21436441	21478472	ENSBTAG00000002418	TICRR
20	57028458	57028459	IP_peak_1084	2.59981	1261	57027197	57145663	ENSBTAG00000037576
1	85933502	85933503	IP_peak_107	4.07966	1279	85933323	85934782	ENSBTAG00000011598	SOX2
19	33854404	33854405	IP_peak_889	7.61966	1280	33853788	33855685	ENSBTAG00000017246	UBB
12	69574440	69574441	IP_peak_409	2.59402	1286	69574459	69575727	ENSBTAG00000047008
12	707075	707076	IP_peak_366a	4.95651	1331	707018	708407	ENSBTAG00000035926
10	42699280	42699281	IP_peak_235	4.98931	1374	42699004	42700655	ENSBTAG00000025564
19	56455249	56455250	IP_peak_907	11.3449	1393	56453856	56455637	ENSBTAG00000024909	H3F3B
2	122055165	122055166	IP_peak_1006	8.22842	1416	122053749	122057011	ENSBTAG00000046862	MARCKSL1
10	87346047	87346048	IP_peak_273	3.22608	1571	87344476	87346625	ENSBTAG00000026909
X	112445336	112445337	IP_peak_2486	2.62211	1647	112394492	112446984	ENSBTAG00000047410
X	130066967	130066968	IP_peak_2520	5.31046	1725	130065242	130067460	ENSBTAG00000047699
22	59738975	59738976	IP_peak_1183	4.39881	1731	59738963	59740707	ENSBTAG00000012159	CNBP
18	42467035	42467036	IP_peak_829	3.20086	1781	42468715	42468817	ENSBTAG00000044307
22	49501608	49501609	IP_peak_1178	8.73245	1810	49499798	49501972	ENSBTAG00000018628	RPL29
13	28312705	28312706	IP_peak_461	5.18999	1893	28288106	28314599	ENSBTAG00000008821	SEPHS1
X	38599909	38599910	IP_peak_2345	4.39881	1939	38597970	38599160	ENSBTAG00000022128
